# Supplementary material for: Divergent acyl carrier protein decouples mitochondrial Fe-S cluster biogenesis from fatty acid synthesis in malaria parasites
Source: eLife. 2021 Oct 6;10:e71636. doi: 10.7554/eLife.71636 (PMC8547962; doi:10.7554/eLife.71636)
Supplement: Figure 3—source data 1. [file elife-71636-fig3-data1.pdb]

ATOM      1  N   LEU A   1     -88.655  50.221 -24.360  1.00  0.00           N  
ATOM      2  CA  LEU A   1     -88.181  48.846 -24.258  1.00  0.00           C  
ATOM      3  C   LEU A   1     -86.769  48.774 -23.714  1.00  0.00           C  
ATOM      4  O   LEU A   1     -86.056  49.780 -23.719  1.00  0.00           O  
ATOM      5  CB  LEU A   1     -88.292  48.168 -25.635  1.00  0.00           C  
ATOM      6  CG  LEU A   1     -87.545  48.775 -26.849  1.00  0.00           C  
ATOM      7  CD1 LEU A   1     -86.103  48.242 -26.946  1.00  0.00           C  
ATOM      8  CD2 LEU A   1     -88.355  48.405 -28.084  1.00  0.00           C  
ATOM      9 1H   LEU A   1     -88.840  50.446 -25.327  1.00  0.00           H  
ATOM     10 2H   LEU A   1     -89.504  50.321 -23.824  1.00  0.00           H  
ATOM     11 3H   LEU A   1     -87.947  50.845 -23.996  1.00  0.00           H  
ATOM     12  HA  LEU A   1     -88.832  48.313 -23.565  1.00  0.00           H  
ATOM     13 1HB  LEU A   1     -87.966  47.127 -25.536  1.00  0.00           H  
ATOM     14 2HB  LEU A   1     -89.324  48.168 -25.907  1.00  0.00           H  
ATOM     15  HG  LEU A   1     -87.492  49.856 -26.767  1.00  0.00           H  
ATOM     16 1HD1 LEU A   1     -85.621  48.671 -27.812  1.00  0.00           H  
ATOM     17 2HD1 LEU A   1     -85.534  48.511 -26.078  1.00  0.00           H  
ATOM     18 3HD1 LEU A   1     -86.115  47.160 -27.042  1.00  0.00           H  
ATOM     19 1HD2 LEU A   1     -87.885  48.816 -28.965  1.00  0.00           H  
ATOM     20 2HD2 LEU A   1     -88.405  47.328 -28.170  1.00  0.00           H  
ATOM     21 3HD2 LEU A   1     -89.364  48.803 -28.013  1.00  0.00           H  
ATOM     22  N   SER A   2     -86.376  47.587 -23.235  1.00  0.00           N  
ATOM     23  CA  SER A   2     -85.021  47.365 -22.685  1.00  0.00           C  
ATOM     24  C   SER A   2     -84.637  48.434 -21.658  1.00  0.00           C  
ATOM     25  O   SER A   2     -83.599  49.089 -21.794  1.00  0.00           O  
ATOM     26  CB  SER A   2     -83.975  47.334 -23.789  1.00  0.00           C  
ATOM     27  OG  SER A   2     -84.230  46.302 -24.696  1.00  0.00           O  
ATOM     28  H   SER A   2     -87.039  46.795 -23.269  1.00  0.00           H  
ATOM     29  HA  SER A   2     -85.017  46.400 -22.181  1.00  0.00           H  
ATOM     30 1HB  SER A   2     -83.955  48.289 -24.308  1.00  0.00           H  
ATOM     31 2HB  SER A   2     -82.990  47.188 -23.344  1.00  0.00           H  
ATOM     32  HG  SER A   2     -83.580  46.398 -25.394  1.00  0.00           H  
ATOM     33  N   LYS A   3     -85.510  48.667 -20.677  1.00  0.00           N  
ATOM     34  CA  LYS A   3     -85.276  49.693 -19.672  1.00  0.00           C  
ATOM     35  C   LYS A   3     -84.314  49.208 -18.602  1.00  0.00           C  
ATOM     36  O   LYS A   3     -83.536  49.986 -18.045  1.00  0.00           O  
ATOM     37  CB  LYS A   3     -86.594  50.107 -19.018  1.00  0.00           C  
ATOM     38  CG  LYS A   3     -87.548  50.879 -19.923  1.00  0.00           C  
ATOM     39  CD  LYS A   3     -88.841  51.234 -19.179  1.00  0.00           C  
ATOM     40  CE  LYS A   3     -89.811  52.010 -20.063  1.00  0.00           C  
ATOM     41  NZ  LYS A   3     -91.089  52.318 -19.355  1.00  0.00           N  
ATOM     42  H   LYS A   3     -86.307  48.034 -20.593  1.00  0.00           H  
ATOM     43  HA  LYS A   3     -84.830  50.559 -20.161  1.00  0.00           H  
ATOM     44 1HB  LYS A   3     -87.114  49.209 -18.674  1.00  0.00           H  
ATOM     45 2HB  LYS A   3     -86.385  50.719 -18.142  1.00  0.00           H  
ATOM     46 1HG  LYS A   3     -87.060  51.794 -20.262  1.00  0.00           H  
ATOM     47 2HG  LYS A   3     -87.784  50.269 -20.796  1.00  0.00           H  
ATOM     48 1HD  LYS A   3     -89.328  50.313 -18.846  1.00  0.00           H  
ATOM     49 2HD  LYS A   3     -88.603  51.835 -18.302  1.00  0.00           H  
ATOM     50 1HE  LYS A   3     -89.343  52.944 -20.369  1.00  0.00           H  
ATOM     51 2HE  LYS A   3     -90.033  51.418 -20.951  1.00  0.00           H  
ATOM     52 1HZ  LYS A   3     -91.702  52.832 -19.974  1.00  0.00           H  
ATOM     53 2HZ  LYS A   3     -91.539  51.457 -19.076  1.00  0.00           H  
ATOM     54 3HZ  LYS A   3     -90.898  52.877 -18.535  1.00  0.00           H  
ATOM     55  N   GLU A   4     -84.407  47.925 -18.284  1.00  0.00           N  
ATOM     56  CA  GLU A   4     -83.572  47.321 -17.256  1.00  0.00           C  
ATOM     57  C   GLU A   4     -82.330  46.706 -17.899  1.00  0.00           C  
ATOM     58  O   GLU A   4     -82.347  46.321 -19.075  1.00  0.00           O  
ATOM     59  CB  GLU A   4     -84.409  46.320 -16.435  1.00  0.00           C  
ATOM     60  CG  GLU A   4     -83.707  45.588 -15.289  1.00  0.00           C  
ATOM     61  CD  GLU A   4     -83.115  46.492 -14.244  1.00  0.00           C  
ATOM     62  OE1 GLU A   4     -83.699  46.645 -13.206  1.00  0.00           O  
ATOM     63  OE2 GLU A   4     -82.054  47.038 -14.510  1.00  0.00           O  
ATOM     64  H   GLU A   4     -85.083  47.350 -18.800  1.00  0.00           H  
ATOM     65  HA  GLU A   4     -83.238  48.105 -16.575  1.00  0.00           H  
ATOM     66 1HB  GLU A   4     -85.271  46.837 -16.016  1.00  0.00           H  
ATOM     67 2HB  GLU A   4     -84.787  45.571 -17.092  1.00  0.00           H  
ATOM     68 1HG  GLU A   4     -84.464  44.979 -14.804  1.00  0.00           H  
ATOM     69 2HG  GLU A   4     -82.976  44.925 -15.663  1.00  0.00           H  
ATOM     70  N   GLN A   5     -81.248  46.578 -17.134  1.00  0.00           N  
ATOM     71  CA  GLN A   5     -80.049  45.966 -17.703  1.00  0.00           C  
ATOM     72  C   GLN A   5     -80.269  44.490 -17.986  1.00  0.00           C  
ATOM     73  O   GLN A   5     -79.737  43.943 -18.955  1.00  0.00           O  
ATOM     74  CB  GLN A   5     -78.821  46.154 -16.811  1.00  0.00           C  
ATOM     75  CG  GLN A   5     -77.527  45.676 -17.483  1.00  0.00           C  
ATOM     76  CD  GLN A   5     -77.252  46.488 -18.756  1.00  0.00           C  
ATOM     77  OE1 GLN A   5     -77.162  47.718 -18.702  1.00  0.00           O  
ATOM     78  NE2 GLN A   5     -77.169  45.801 -19.892  1.00  0.00           N  
ATOM     79  H   GLN A   5     -81.291  46.901 -16.159  1.00  0.00           H  
ATOM     80  HA  GLN A   5     -79.849  46.458 -18.655  1.00  0.00           H  
ATOM     81 1HB  GLN A   5     -78.711  47.206 -16.554  1.00  0.00           H  
ATOM     82 2HB  GLN A   5     -78.955  45.597 -15.884  1.00  0.00           H  
ATOM     83 1HG  GLN A   5     -76.696  45.825 -16.797  1.00  0.00           H  
ATOM     84 2HG  GLN A   5     -77.604  44.623 -17.750  1.00  0.00           H  
ATOM     85 1HE2 GLN A   5     -77.049  46.279 -20.798  1.00  0.00           H  
ATOM     86 2HE2 GLN A   5     -77.277  44.811 -19.876  1.00  0.00           H  
ATOM     87  N   ILE A   6     -81.055  43.844 -17.137  1.00  0.00           N  
ATOM     88  CA  ILE A   6     -81.303  42.431 -17.294  1.00  0.00           C  
ATOM     89  C   ILE A   6     -82.134  42.282 -18.579  1.00  0.00           C  
ATOM     90  O   ILE A   6     -81.829  41.423 -19.394  1.00  0.00           O  
ATOM     91  CB  ILE A   6     -82.017  41.830 -16.060  1.00  0.00           C  
ATOM     92  CG1 ILE A   6     -81.162  42.057 -14.744  1.00  0.00           C  
ATOM     93  CG2 ILE A   6     -82.188  40.302 -16.252  1.00  0.00           C  
ATOM     94  CD1 ILE A   6     -79.759  41.458 -14.707  1.00  0.00           C  
ATOM     95  H   ILE A   6     -81.449  44.354 -16.361  1.00  0.00           H  
ATOM     96  HA  ILE A   6     -80.362  41.912 -17.445  1.00  0.00           H  
ATOM     97  HB  ILE A   6     -82.986  42.303 -15.933  1.00  0.00           H  
ATOM     98 1HG1 ILE A   6     -81.066  43.131 -14.592  1.00  0.00           H  
ATOM     99 2HG1 ILE A   6     -81.710  41.641 -13.908  1.00  0.00           H  
ATOM    100 1HG2 ILE A   6     -82.693  39.880 -15.383  1.00  0.00           H  
ATOM    101 2HG2 ILE A   6     -82.747  40.106 -17.106  1.00  0.00           H  
ATOM    102 3HG2 ILE A   6     -81.236  39.821 -16.376  1.00  0.00           H  
ATOM    103 1HD1 ILE A   6     -79.299  41.702 -13.749  1.00  0.00           H  
ATOM    104 2HD1 ILE A   6     -79.803  40.385 -14.799  1.00  0.00           H  
ATOM    105 3HD1 ILE A   6     -79.150  41.871 -15.506  1.00  0.00           H  
ATOM    106  N   GLU A   7     -83.120  43.162 -18.831  1.00  0.00           N  
ATOM    107  CA  GLU A   7     -83.908  43.050 -20.069  1.00  0.00           C  
ATOM    108  C   GLU A   7     -83.031  43.152 -21.304  1.00  0.00           C  
ATOM    109  O   GLU A   7     -83.201  42.369 -22.244  1.00  0.00           O  
ATOM    110  CB  GLU A   7     -84.925  44.190 -20.190  1.00  0.00           C  
ATOM    111  CG  GLU A   7     -86.067  44.142 -19.272  1.00  0.00           C  
ATOM    112  CD  GLU A   7     -86.878  45.413 -19.256  1.00  0.00           C  
ATOM    113  OE1 GLU A   7     -86.400  46.379 -19.817  1.00  0.00           O  
ATOM    114  OE2 GLU A   7     -87.928  45.441 -18.673  1.00  0.00           O  
ATOM    115  H   GLU A   7     -83.348  43.869 -18.147  1.00  0.00           H  
ATOM    116  HA  GLU A   7     -84.415  42.087 -20.082  1.00  0.00           H  
ATOM    117 1HB  GLU A   7     -84.416  45.138 -20.036  1.00  0.00           H  
ATOM    118 2HB  GLU A   7     -85.327  44.199 -21.204  1.00  0.00           H  
ATOM    119 1HG  GLU A   7     -86.713  43.311 -19.561  1.00  0.00           H  
ATOM    120 2HG  GLU A   7     -85.670  43.952 -18.298  1.00  0.00           H  
ATOM    121  N   GLU A   8     -82.056  44.072 -21.303  1.00  0.00           N  
ATOM    122  CA  GLU A   8     -81.187  44.174 -22.466  1.00  0.00           C  
ATOM    123  C   GLU A   8     -80.425  42.863 -22.669  1.00  0.00           C  
ATOM    124  O   GLU A   8     -80.303  42.372 -23.807  1.00  0.00           O  
ATOM    125  CB  GLU A   8     -80.205  45.347 -22.330  1.00  0.00           C  
ATOM    126  CG  GLU A   8     -79.309  45.554 -23.569  1.00  0.00           C  
ATOM    127  CD  GLU A   8     -78.404  46.778 -23.502  1.00  0.00           C  
ATOM    128  OE1 GLU A   8     -77.610  46.899 -22.585  1.00  0.00           O  
ATOM    129  OE2 GLU A   8     -78.521  47.599 -24.382  1.00  0.00           O  
ATOM    130  H   GLU A   8     -81.979  44.734 -20.519  1.00  0.00           H  
ATOM    131  HA  GLU A   8     -81.808  44.347 -23.345  1.00  0.00           H  
ATOM    132 1HB  GLU A   8     -80.761  46.267 -22.147  1.00  0.00           H  
ATOM    133 2HB  GLU A   8     -79.563  45.178 -21.464  1.00  0.00           H  
ATOM    134 1HG  GLU A   8     -78.680  44.672 -23.695  1.00  0.00           H  
ATOM    135 2HG  GLU A   8     -79.948  45.631 -24.448  1.00  0.00           H  
ATOM    136  N   LYS A   9     -79.918  42.291 -21.563  1.00  0.00           N  
ATOM    137  CA  LYS A   9     -79.166  41.048 -21.636  1.00  0.00           C  
ATOM    138  C   LYS A   9     -80.027  39.857 -22.047  1.00  0.00           C  
ATOM    139  O   LYS A   9     -79.589  39.051 -22.863  1.00  0.00           O  
ATOM    140  CB  LYS A   9     -78.502  40.735 -20.294  1.00  0.00           C  
ATOM    141  CG  LYS A   9     -77.329  41.653 -19.915  1.00  0.00           C  
ATOM    142  CD  LYS A   9     -76.794  41.360 -18.482  1.00  0.00           C  
ATOM    143  CE  LYS A   9     -75.960  40.054 -18.395  1.00  0.00           C  
ATOM    144  NZ  LYS A   9     -74.628  40.186 -19.047  1.00  0.00           N  
ATOM    145  H   LYS A   9     -80.017  42.779 -20.663  1.00  0.00           H  
ATOM    146  HA  LYS A   9     -78.388  41.171 -22.388  1.00  0.00           H  
ATOM    147 1HB  LYS A   9     -79.249  40.791 -19.501  1.00  0.00           H  
ATOM    148 2HB  LYS A   9     -78.138  39.720 -20.337  1.00  0.00           H  
ATOM    149 1HG  LYS A   9     -76.530  41.531 -20.641  1.00  0.00           H  
ATOM    150 2HG  LYS A   9     -77.672  42.687 -19.957  1.00  0.00           H  
ATOM    151 1HD  LYS A   9     -76.173  42.194 -18.158  1.00  0.00           H  
ATOM    152 2HD  LYS A   9     -77.640  41.285 -17.798  1.00  0.00           H  
ATOM    153 1HE  LYS A   9     -75.814  39.792 -17.348  1.00  0.00           H  
ATOM    154 2HE  LYS A   9     -76.492  39.247 -18.879  1.00  0.00           H  
ATOM    155 1HZ  LYS A   9     -74.131  39.285 -18.965  1.00  0.00           H  
ATOM    156 2HZ  LYS A   9     -74.733  40.403 -20.021  1.00  0.00           H  
ATOM    157 3HZ  LYS A   9     -74.089  40.908 -18.600  1.00  0.00           H  
ATOM    158  N   ILE A  10     -81.258  39.757 -21.548  1.00  0.00           N  
ATOM    159  CA  ILE A  10     -82.105  38.621 -21.888  1.00  0.00           C  
ATOM    160  C   ILE A  10     -82.533  38.683 -23.330  1.00  0.00           C  
ATOM    161  O   ILE A  10     -82.557  37.651 -23.996  1.00  0.00           O  
ATOM    162  CB  ILE A  10     -83.335  38.485 -20.985  1.00  0.00           C  
ATOM    163  CG1 ILE A  10     -82.913  38.262 -19.513  1.00  0.00           C  
ATOM    164  CG2 ILE A  10     -84.238  37.322 -21.495  1.00  0.00           C  
ATOM    165  CD1 ILE A  10     -82.057  37.086 -19.243  1.00  0.00           C  
ATOM    166  H   ILE A  10     -81.572  40.453 -20.871  1.00  0.00           H  
ATOM    167  HA  ILE A  10     -81.515  37.718 -21.797  1.00  0.00           H  
ATOM    168  HB  ILE A  10     -83.870  39.425 -21.007  1.00  0.00           H  
ATOM    169 1HG1 ILE A  10     -82.373  39.121 -19.186  1.00  0.00           H  
ATOM    170 2HG1 ILE A  10     -83.813  38.169 -18.913  1.00  0.00           H  
ATOM    171 1HG2 ILE A  10     -85.115  37.235 -20.868  1.00  0.00           H  
ATOM    172 2HG2 ILE A  10     -84.554  37.510 -22.509  1.00  0.00           H  
ATOM    173 3HG2 ILE A  10     -83.688  36.401 -21.477  1.00  0.00           H  
ATOM    174 1HD1 ILE A  10     -81.834  37.064 -18.206  1.00  0.00           H  
ATOM    175 2HD1 ILE A  10     -82.554  36.186 -19.519  1.00  0.00           H  
ATOM    176 3HD1 ILE A  10     -81.130  37.155 -19.782  1.00  0.00           H  
ATOM    177  N   LEU A  11     -82.895  39.865 -23.823  1.00  0.00           N  
ATOM    178  CA  LEU A  11     -83.283  39.965 -25.216  1.00  0.00           C  
ATOM    179  C   LEU A  11     -82.096  39.577 -26.097  1.00  0.00           C  
ATOM    180  O   LEU A  11     -82.266  38.842 -27.075  1.00  0.00           O  
ATOM    181  CB  LEU A  11     -83.774  41.395 -25.510  1.00  0.00           C  
ATOM    182  CG  LEU A  11     -85.162  41.783 -24.895  1.00  0.00           C  
ATOM    183  CD1 LEU A  11     -85.391  43.284 -24.981  1.00  0.00           C  
ATOM    184  CD2 LEU A  11     -86.247  41.123 -25.700  1.00  0.00           C  
ATOM    185  H   LEU A  11     -82.901  40.693 -23.220  1.00  0.00           H  
ATOM    186  HA  LEU A  11     -84.084  39.257 -25.405  1.00  0.00           H  
ATOM    187 1HB  LEU A  11     -83.032  42.096 -25.114  1.00  0.00           H  
ATOM    188 2HB  LEU A  11     -83.834  41.529 -26.594  1.00  0.00           H  
ATOM    189  HG  LEU A  11     -85.201  41.472 -23.856  1.00  0.00           H  
ATOM    190 1HD1 LEU A  11     -86.368  43.535 -24.562  1.00  0.00           H  
ATOM    191 2HD1 LEU A  11     -84.616  43.795 -24.414  1.00  0.00           H  
ATOM    192 3HD1 LEU A  11     -85.358  43.609 -26.026  1.00  0.00           H  
ATOM    193 1HD2 LEU A  11     -87.206  41.391 -25.308  1.00  0.00           H  
ATOM    194 2HD2 LEU A  11     -86.163  41.478 -26.697  1.00  0.00           H  
ATOM    195 3HD2 LEU A  11     -86.148  40.050 -25.702  1.00  0.00           H  
ATOM    196  N   THR A  12     -80.877  39.981 -25.704  1.00  0.00           N  
ATOM    197  CA  THR A  12     -79.679  39.628 -26.454  1.00  0.00           C  
ATOM    198  C   THR A  12     -79.458  38.106 -26.447  1.00  0.00           C  
ATOM    199  O   THR A  12     -79.185  37.507 -27.499  1.00  0.00           O  
ATOM    200  CB  THR A  12     -78.441  40.332 -25.851  1.00  0.00           C  
ATOM    201  OG1 THR A  12     -78.618  41.760 -25.919  1.00  0.00           O  
ATOM    202  CG2 THR A  12     -77.185  39.946 -26.626  1.00  0.00           C  
ATOM    203  H   THR A  12     -80.777  40.608 -24.902  1.00  0.00           H  
ATOM    204  HA  THR A  12     -79.805  39.954 -27.484  1.00  0.00           H  
ATOM    205  HB  THR A  12     -78.323  40.041 -24.813  1.00  0.00           H  
ATOM    206  HG1 THR A  12     -79.310  42.034 -25.268  1.00  0.00           H  
ATOM    207 1HG2 THR A  12     -76.329  40.456 -26.191  1.00  0.00           H  
ATOM    208 2HG2 THR A  12     -77.024  38.870 -26.575  1.00  0.00           H  
ATOM    209 3HG2 THR A  12     -77.297  40.246 -27.667  1.00  0.00           H  
ATOM    210  N   VAL A  13     -79.610  37.477 -25.273  1.00  0.00           N  
ATOM    211  CA  VAL A  13     -79.420  36.039 -25.139  1.00  0.00           C  
ATOM    212  C   VAL A  13     -80.474  35.294 -25.946  1.00  0.00           C  
ATOM    213  O   VAL A  13     -80.158  34.303 -26.597  1.00  0.00           O  
ATOM    214  CB  VAL A  13     -79.458  35.577 -23.660  1.00  0.00           C  
ATOM    215  CG1 VAL A  13     -79.443  34.052 -23.582  1.00  0.00           C  
ATOM    216  CG2 VAL A  13     -78.243  36.102 -22.912  1.00  0.00           C  
ATOM    217  H   VAL A  13     -79.813  38.037 -24.441  1.00  0.00           H  
ATOM    218  HA  VAL A  13     -78.438  35.787 -25.542  1.00  0.00           H  
ATOM    219  HB  VAL A  13     -80.375  35.946 -23.199  1.00  0.00           H  
ATOM    220 1HG1 VAL A  13     -79.472  33.733 -22.538  1.00  0.00           H  
ATOM    221 2HG1 VAL A  13     -80.271  33.653 -24.095  1.00  0.00           H  
ATOM    222 3HG1 VAL A  13     -78.529  33.686 -24.044  1.00  0.00           H  
ATOM    223 1HG2 VAL A  13     -78.284  35.770 -21.874  1.00  0.00           H  
ATOM    224 2HG2 VAL A  13     -77.340  35.706 -23.380  1.00  0.00           H  
ATOM    225 3HG2 VAL A  13     -78.209  37.169 -22.942  1.00  0.00           H  
ATOM    226  N   LEU A  14     -81.733  35.730 -25.899  1.00  0.00           N  
ATOM    227  CA  LEU A  14     -82.723  35.043 -26.698  1.00  0.00           C  
ATOM    228  C   LEU A  14     -82.437  35.166 -28.177  1.00  0.00           C  
ATOM    229  O   LEU A  14     -82.454  34.150 -28.856  1.00  0.00           O  
ATOM    230  CB  LEU A  14     -84.129  35.613 -26.450  1.00  0.00           C  
ATOM    231  CG  LEU A  14     -84.811  35.283 -25.127  1.00  0.00           C  
ATOM    232  CD1 LEU A  14     -86.012  36.174 -24.959  1.00  0.00           C  
ATOM    233  CD2 LEU A  14     -85.277  33.806 -25.149  1.00  0.00           C  
ATOM    234  H   LEU A  14     -81.990  36.529 -25.318  1.00  0.00           H  
ATOM    235  HA  LEU A  14     -82.697  33.989 -26.437  1.00  0.00           H  
ATOM    236 1HB  LEU A  14     -84.054  36.703 -26.506  1.00  0.00           H  
ATOM    237 2HB  LEU A  14     -84.781  35.279 -27.258  1.00  0.00           H  
ATOM    238  HG  LEU A  14     -84.127  35.458 -24.306  1.00  0.00           H  
ATOM    239 1HD1 LEU A  14     -86.504  35.937 -24.016  1.00  0.00           H  
ATOM    240 2HD1 LEU A  14     -85.684  37.214 -24.952  1.00  0.00           H  
ATOM    241 3HD1 LEU A  14     -86.706  36.020 -25.779  1.00  0.00           H  
ATOM    242 1HD2 LEU A  14     -85.777  33.567 -24.209  1.00  0.00           H  
ATOM    243 2HD2 LEU A  14     -85.969  33.650 -25.976  1.00  0.00           H  
ATOM    244 3HD2 LEU A  14     -84.434  33.148 -25.274  1.00  0.00           H  
ATOM    245  N   LYS A  15     -82.057  36.356 -28.678  1.00  0.00           N  
ATOM    246  CA  LYS A  15     -81.816  36.531 -30.118  1.00  0.00           C  
ATOM    247  C   LYS A  15     -80.700  35.611 -30.600  1.00  0.00           C  
ATOM    248  O   LYS A  15     -80.737  35.095 -31.717  1.00  0.00           O  
ATOM    249  CB  LYS A  15     -81.521  37.982 -30.470  1.00  0.00           C  
ATOM    250  CG  LYS A  15     -81.433  38.248 -31.989  1.00  0.00           C  
ATOM    251  CD  LYS A  15     -81.332  39.746 -32.269  1.00  0.00           C  
ATOM    252  CE  LYS A  15     -81.125  40.084 -33.764  1.00  0.00           C  
ATOM    253  NZ  LYS A  15     -82.350  39.821 -34.637  1.00  0.00           N  
ATOM    254  H   LYS A  15     -82.023  37.180 -28.067  1.00  0.00           H  
ATOM    255  HA  LYS A  15     -82.727  36.260 -30.644  1.00  0.00           H  
ATOM    256 1HB  LYS A  15     -82.309  38.622 -30.055  1.00  0.00           H  
ATOM    257 2HB  LYS A  15     -80.580  38.283 -30.007  1.00  0.00           H  
ATOM    258 1HG  LYS A  15     -80.561  37.739 -32.404  1.00  0.00           H  
ATOM    259 2HG  LYS A  15     -82.331  37.848 -32.473  1.00  0.00           H  
ATOM    260 1HD  LYS A  15     -82.261  40.226 -31.934  1.00  0.00           H  
ATOM    261 2HD  LYS A  15     -80.507  40.163 -31.694  1.00  0.00           H  
ATOM    262 1HE  LYS A  15     -80.877  41.141 -33.833  1.00  0.00           H  
ATOM    263 2HE  LYS A  15     -80.290  39.501 -34.148  1.00  0.00           H  
ATOM    264 1HZ  LYS A  15     -82.142  40.091 -35.580  1.00  0.00           H  
ATOM    265 2HZ  LYS A  15     -82.650  38.830 -34.658  1.00  0.00           H  
ATOM    266 3HZ  LYS A  15     -83.168  40.375 -34.320  1.00  0.00           H  
ATOM    267  N   LYS A  16     -79.706  35.387 -29.744  1.00  0.00           N  
ATOM    268  CA  LYS A  16     -78.596  34.493 -30.044  1.00  0.00           C  
ATOM    269  C   LYS A  16     -79.101  33.090 -30.425  1.00  0.00           C  
ATOM    270  O   LYS A  16     -78.478  32.409 -31.244  1.00  0.00           O  
ATOM    271  CB  LYS A  16     -77.632  34.417 -28.858  1.00  0.00           C  
ATOM    272  CG  LYS A  16     -76.374  33.571 -29.098  1.00  0.00           C  
ATOM    273  CD  LYS A  16     -75.330  33.766 -27.974  1.00  0.00           C  
ATOM    274  CE  LYS A  16     -75.732  33.051 -26.689  1.00  0.00           C  
ATOM    275  NZ  LYS A  16     -74.683  33.134 -25.632  1.00  0.00           N  
ATOM    276  H   LYS A  16     -79.698  35.915 -28.862  1.00  0.00           H  
ATOM    277  HA  LYS A  16     -78.057  34.897 -30.899  1.00  0.00           H  
ATOM    278 1HB  LYS A  16     -77.338  35.424 -28.562  1.00  0.00           H  
ATOM    279 2HB  LYS A  16     -78.160  33.975 -28.021  1.00  0.00           H  
ATOM    280 1HG  LYS A  16     -76.660  32.515 -29.134  1.00  0.00           H  
ATOM    281 2HG  LYS A  16     -75.931  33.839 -30.056  1.00  0.00           H  
ATOM    282 1HD  LYS A  16     -74.367  33.378 -28.307  1.00  0.00           H  
ATOM    283 2HD  LYS A  16     -75.220  34.830 -27.763  1.00  0.00           H  
ATOM    284 1HE  LYS A  16     -76.652  33.484 -26.295  1.00  0.00           H  
ATOM    285 2HE  LYS A  16     -75.904  32.010 -26.922  1.00  0.00           H  
ATOM    286 1HZ  LYS A  16     -75.033  32.608 -24.810  1.00  0.00           H  
ATOM    287 2HZ  LYS A  16     -73.829  32.714 -25.953  1.00  0.00           H  
ATOM    288 3HZ  LYS A  16     -74.514  34.089 -25.372  1.00  0.00           H  
ATOM    289  N   TYR A  17     -80.195  32.632 -29.795  1.00  0.00           N  
ATOM    290  CA  TYR A  17     -80.758  31.315 -30.064  1.00  0.00           C  
ATOM    291  C   TYR A  17     -81.972  31.405 -31.004  1.00  0.00           C  
ATOM    292  O   TYR A  17     -82.279  30.462 -31.737  1.00  0.00           O  
ATOM    293  CB  TYR A  17     -81.150  30.647 -28.743  1.00  0.00           C  
ATOM    294  CG  TYR A  17     -79.963  30.406 -27.850  1.00  0.00           C  
ATOM    295  CD1 TYR A  17     -79.793  31.127 -26.673  1.00  0.00           C  
ATOM    296  CD2 TYR A  17     -79.021  29.484 -28.232  1.00  0.00           C  
ATOM    297  CE1 TYR A  17     -78.670  30.902 -25.894  1.00  0.00           C  
ATOM    298  CE2 TYR A  17     -77.917  29.269 -27.467  1.00  0.00           C  
ATOM    299  CZ  TYR A  17     -77.724  29.957 -26.311  1.00  0.00           C  
ATOM    300  OH  TYR A  17     -76.567  29.694 -25.584  1.00  0.00           O  
ATOM    301  H   TYR A  17     -80.681  33.223 -29.118  1.00  0.00           H  
ATOM    302  HA  TYR A  17     -80.001  30.712 -30.561  1.00  0.00           H  
ATOM    303 1HB  TYR A  17     -81.851  31.293 -28.209  1.00  0.00           H  
ATOM    304 2HB  TYR A  17     -81.644  29.695 -28.934  1.00  0.00           H  
ATOM    305  HD1 TYR A  17     -80.535  31.867 -26.369  1.00  0.00           H  
ATOM    306  HD2 TYR A  17     -79.149  28.918 -29.156  1.00  0.00           H  
ATOM    307  HE1 TYR A  17     -78.526  31.462 -24.980  1.00  0.00           H  
ATOM    308  HE2 TYR A  17     -77.175  28.536 -27.786  1.00  0.00           H  
ATOM    309  HH  TYR A  17     -76.458  30.322 -24.839  1.00  0.00           H  
ATOM    310  N   LEU A  18     -82.638  32.558 -30.991  1.00  0.00           N  
ATOM    311  CA  LEU A  18     -83.840  32.870 -31.750  1.00  0.00           C  
ATOM    312  C   LEU A  18     -83.691  34.152 -32.579  1.00  0.00           C  
ATOM    313  O   LEU A  18     -84.261  35.174 -32.200  1.00  0.00           O  
ATOM    314  CB  LEU A  18     -84.992  33.066 -30.746  1.00  0.00           C  
ATOM    315  CG  LEU A  18     -86.438  33.297 -31.249  1.00  0.00           C  
ATOM    316  CD1 LEU A  18     -86.918  32.098 -32.091  1.00  0.00           C  
ATOM    317  CD2 LEU A  18     -87.332  33.516 -29.992  1.00  0.00           C  
ATOM    318  H   LEU A  18     -82.326  33.266 -30.344  1.00  0.00           H  
ATOM    319  HA  LEU A  18     -84.058  32.031 -32.404  1.00  0.00           H  
ATOM    320 1HB  LEU A  18     -85.002  32.228 -30.124  1.00  0.00           H  
ATOM    321 2HB  LEU A  18     -84.738  33.925 -30.125  1.00  0.00           H  
ATOM    322  HG  LEU A  18     -86.485  34.185 -31.876  1.00  0.00           H  
ATOM    323 1HD1 LEU A  18     -87.918  32.255 -32.420  1.00  0.00           H  
ATOM    324 2HD1 LEU A  18     -86.287  31.968 -32.960  1.00  0.00           H  
ATOM    325 3HD1 LEU A  18     -86.891  31.200 -31.512  1.00  0.00           H  
ATOM    326 1HD2 LEU A  18     -88.339  33.689 -30.287  1.00  0.00           H  
ATOM    327 2HD2 LEU A  18     -87.300  32.660 -29.357  1.00  0.00           H  
ATOM    328 3HD2 LEU A  18     -86.965  34.381 -29.439  1.00  0.00           H  
ATOM    329  N   PRO A  19     -82.949  34.138 -33.708  1.00  0.00           N  
ATOM    330  CA  PRO A  19     -82.672  35.271 -34.591  1.00  0.00           C  
ATOM    331  C   PRO A  19     -83.844  36.202 -35.015  1.00  0.00           C  
ATOM    332  O   PRO A  19     -83.592  37.390 -35.238  1.00  0.00           O  
ATOM    333  CB  PRO A  19     -82.051  34.577 -35.819  1.00  0.00           C  
ATOM    334  CG  PRO A  19     -81.381  33.362 -35.253  1.00  0.00           C  
ATOM    335  CD  PRO A  19     -82.298  32.877 -34.160  1.00  0.00           C  
ATOM    336  HA  PRO A  19     -81.894  35.876 -34.094  1.00  0.00           H  
ATOM    337 1HB  PRO A  19     -82.794  34.362 -36.592  1.00  0.00           H  
ATOM    338 2HB  PRO A  19     -81.321  35.256 -36.282  1.00  0.00           H  
ATOM    339 1HG  PRO A  19     -81.218  32.608 -36.037  1.00  0.00           H  
ATOM    340 2HG  PRO A  19     -80.387  33.632 -34.860  1.00  0.00           H  
ATOM    341 1HD  PRO A  19     -83.027  32.144 -34.528  1.00  0.00           H  
ATOM    342 2HD  PRO A  19     -81.651  32.474 -33.396  1.00  0.00           H  
ATOM    343  N   PRO A  20     -85.099  35.713 -35.265  1.00  0.00           N  
ATOM    344  CA  PRO A  20     -86.238  36.535 -35.660  1.00  0.00           C  
ATOM    345  C   PRO A  20     -86.599  37.544 -34.587  1.00  0.00           C  
ATOM    346  O   PRO A  20     -86.514  37.239 -33.398  1.00  0.00           O  
ATOM    347  CB  PRO A  20     -87.362  35.508 -35.856  1.00  0.00           C  
ATOM    348  CG  PRO A  20     -86.653  34.201 -36.108  1.00  0.00           C  
ATOM    349  CD  PRO A  20     -85.432  34.264 -35.248  1.00  0.00           C  
ATOM    350  HA  PRO A  20     -86.003  37.047 -36.604  1.00  0.00           H  
ATOM    351 1HB  PRO A  20     -88.000  35.487 -34.958  1.00  0.00           H  
ATOM    352 2HB  PRO A  20     -88.004  35.814 -36.694  1.00  0.00           H  
ATOM    353 1HG  PRO A  20     -87.308  33.354 -35.847  1.00  0.00           H  
ATOM    354 2HG  PRO A  20     -86.409  34.099 -37.176  1.00  0.00           H  
ATOM    355 1HD  PRO A  20     -85.726  33.956 -34.253  1.00  0.00           H  
ATOM    356 2HD  PRO A  20     -84.674  33.636 -35.681  1.00  0.00           H  
ATOM    357  N   ASP A  21     -87.043  38.719 -34.997  1.00  0.00           N  
ATOM    358  CA  ASP A  21     -87.463  39.717 -34.031  1.00  0.00           C  
ATOM    359  C   ASP A  21     -88.935  39.520 -33.738  1.00  0.00           C  
ATOM    360  O   ASP A  21     -89.588  38.660 -34.332  1.00  0.00           O  
ATOM    361  CB  ASP A  21     -87.211  41.120 -34.580  1.00  0.00           C  
ATOM    362  CG  ASP A  21     -85.713  41.438 -34.755  1.00  0.00           C  
ATOM    363  OD1 ASP A  21     -84.882  40.887 -34.053  1.00  0.00           O  
ATOM    364  OD2 ASP A  21     -85.415  42.222 -35.609  1.00  0.00           O  
ATOM    365  H   ASP A  21     -87.088  38.930 -35.984  1.00  0.00           H  
ATOM    366  HA  ASP A  21     -86.902  39.587 -33.104  1.00  0.00           H  
ATOM    367 1HB  ASP A  21     -87.711  41.227 -35.545  1.00  0.00           H  
ATOM    368 2HB  ASP A  21     -87.644  41.863 -33.912  1.00  0.00           H  
ATOM    369  N   VAL A  22     -89.465  40.338 -32.856  1.00  0.00           N  
ATOM    370  CA  VAL A  22     -90.871  40.261 -32.482  1.00  0.00           C  
ATOM    371  C   VAL A  22     -91.744  40.998 -33.470  1.00  0.00           C  
ATOM    372  O   VAL A  22     -91.255  41.778 -34.290  1.00  0.00           O  
ATOM    373  CB  VAL A  22     -91.094  40.841 -31.098  1.00  0.00           C  
ATOM    374  CG1 VAL A  22     -90.323  40.062 -30.078  1.00  0.00           C  
ATOM    375  CG2 VAL A  22     -90.677  42.255 -31.096  1.00  0.00           C  
ATOM    376  H   VAL A  22     -88.855  41.011 -32.423  1.00  0.00           H  
ATOM    377  HA  VAL A  22     -91.169  39.211 -32.472  1.00  0.00           H  
ATOM    378  HB  VAL A  22     -92.123  40.786 -30.863  1.00  0.00           H  
ATOM    379 1HG1 VAL A  22     -90.478  40.489 -29.089  1.00  0.00           H  
ATOM    380 2HG1 VAL A  22     -90.668  39.034 -30.091  1.00  0.00           H  
ATOM    381 3HG1 VAL A  22     -89.281  40.082 -30.309  1.00  0.00           H  
ATOM    382 1HG2 VAL A  22     -90.859  42.673 -30.117  1.00  0.00           H  
ATOM    383 2HG2 VAL A  22     -89.645  42.319 -31.335  1.00  0.00           H  
ATOM    384 3HG2 VAL A  22     -91.240  42.803 -31.827  1.00  0.00           H  
ATOM    385  N   GLU A  23     -93.053  40.823 -33.357  1.00  0.00           N  
ATOM    386  CA  GLU A  23     -93.960  41.436 -34.310  1.00  0.00           C  
ATOM    387  C   GLU A  23     -94.222  42.929 -34.064  1.00  0.00           C  
ATOM    388  O   GLU A  23     -95.299  43.333 -33.609  1.00  0.00           O  
ATOM    389  CB  GLU A  23     -95.290  40.668 -34.316  1.00  0.00           C  
ATOM    390  CG  GLU A  23     -95.178  39.195 -34.751  1.00  0.00           C  
ATOM    391  CD  GLU A  23     -96.518  38.466 -34.797  1.00  0.00           C  
ATOM    392  OE1 GLU A  23     -97.102  38.446 -35.857  1.00  0.00           O  
ATOM    393  OE2 GLU A  23     -96.954  37.920 -33.793  1.00  0.00           O  
ATOM    394  H   GLU A  23     -93.417  40.205 -32.647  1.00  0.00           H  
ATOM    395  HA  GLU A  23     -93.512  41.341 -35.300  1.00  0.00           H  
ATOM    396 1HB  GLU A  23     -95.731  40.685 -33.341  1.00  0.00           H  
ATOM    397 2HB  GLU A  23     -95.986  41.160 -34.994  1.00  0.00           H  
ATOM    398 1HG  GLU A  23     -94.724  39.156 -35.741  1.00  0.00           H  
ATOM    399 2HG  GLU A  23     -94.513  38.671 -34.062  1.00  0.00           H  
ATOM    400  N   ILE A  24     -93.184  43.711 -34.374  1.00  0.00           N  
ATOM    401  CA  ILE A  24     -93.091  45.170 -34.337  1.00  0.00           C  
ATOM    402  C   ILE A  24     -92.629  45.679 -35.703  1.00  0.00           C  
ATOM    403  O   ILE A  24     -91.641  45.192 -36.242  1.00  0.00           O  
ATOM    404  CB  ILE A  24     -92.139  45.686 -33.232  1.00  0.00           C  
ATOM    405  CG1 ILE A  24     -92.680  45.320 -31.853  1.00  0.00           C  
ATOM    406  CG2 ILE A  24     -91.905  47.163 -33.367  1.00  0.00           C  
ATOM    407  CD1 ILE A  24     -91.736  45.629 -30.694  1.00  0.00           C  
ATOM    408  H   ILE A  24     -92.359  43.191 -34.680  1.00  0.00           H  
ATOM    409  HA  ILE A  24     -94.083  45.574 -34.140  1.00  0.00           H  
ATOM    410  HB  ILE A  24     -91.176  45.180 -33.336  1.00  0.00           H  
ATOM    411 1HG1 ILE A  24     -93.613  45.852 -31.690  1.00  0.00           H  
ATOM    412 2HG1 ILE A  24     -92.898  44.267 -31.845  1.00  0.00           H  
ATOM    413 1HG2 ILE A  24     -91.215  47.473 -32.618  1.00  0.00           H  
ATOM    414 2HG2 ILE A  24     -91.463  47.370 -34.333  1.00  0.00           H  
ATOM    415 3HG2 ILE A  24     -92.842  47.702 -33.254  1.00  0.00           H  
ATOM    416 1HD1 ILE A  24     -92.206  45.334 -29.793  1.00  0.00           H  
ATOM    417 2HD1 ILE A  24     -90.804  45.089 -30.813  1.00  0.00           H  
ATOM    418 3HD1 ILE A  24     -91.515  46.684 -30.628  1.00  0.00           H  
ATOM    419  N   LYS A  25     -93.323  46.669 -36.264  1.00  0.00           N  
ATOM    420  CA  LYS A  25     -92.919  47.181 -37.575  1.00  0.00           C  
ATOM    421  C   LYS A  25     -91.944  48.364 -37.565  1.00  0.00           C  
ATOM    422  O   LYS A  25     -91.251  48.588 -38.558  1.00  0.00           O  
ATOM    423  CB  LYS A  25     -94.152  47.573 -38.380  1.00  0.00           C  
ATOM    424  CG  LYS A  25     -95.020  46.397 -38.787  1.00  0.00           C  
ATOM    425  CD  LYS A  25     -96.221  46.851 -39.608  1.00  0.00           C  
ATOM    426  CE  LYS A  25     -97.084  45.665 -40.040  1.00  0.00           C  
ATOM    427  NZ  LYS A  25     -98.277  46.100 -40.821  1.00  0.00           N  
ATOM    428  H   LYS A  25     -94.136  47.039 -35.793  1.00  0.00           H  
ATOM    429  HA  LYS A  25     -92.422  46.369 -38.105  1.00  0.00           H  
ATOM    430 1HB  LYS A  25     -94.762  48.255 -37.794  1.00  0.00           H  
ATOM    431 2HB  LYS A  25     -93.842  48.105 -39.281  1.00  0.00           H  
ATOM    432 1HG  LYS A  25     -94.422  45.703 -39.379  1.00  0.00           H  
ATOM    433 2HG  LYS A  25     -95.366  45.876 -37.895  1.00  0.00           H  
ATOM    434 1HD  LYS A  25     -96.828  47.536 -39.014  1.00  0.00           H  
ATOM    435 2HD  LYS A  25     -95.871  47.381 -40.494  1.00  0.00           H  
ATOM    436 1HE  LYS A  25     -96.485  44.994 -40.655  1.00  0.00           H  
ATOM    437 2HE  LYS A  25     -97.419  45.127 -39.154  1.00  0.00           H  
ATOM    438 1HZ  LYS A  25     -98.819  45.289 -41.086  1.00  0.00           H  
ATOM    439 2HZ  LYS A  25     -98.846  46.714 -40.256  1.00  0.00           H  
ATOM    440 3HZ  LYS A  25     -97.978  46.590 -41.653  1.00  0.00           H  
ATOM    441  N   TYR A  26     -91.907  49.142 -36.483  1.00  0.00           N  
ATOM    442  CA  TYR A  26     -91.059  50.337 -36.482  1.00  0.00           C  
ATOM    443  C   TYR A  26     -89.988  50.386 -35.382  1.00  0.00           C  
ATOM    444  O   TYR A  26     -88.890  50.896 -35.600  1.00  0.00           O  
ATOM    445  CB  TYR A  26     -91.964  51.558 -36.390  1.00  0.00           C  
ATOM    446  CG  TYR A  26     -92.967  51.588 -37.523  1.00  0.00           C  
ATOM    447  CD1 TYR A  26     -94.293  51.256 -37.276  1.00  0.00           C  
ATOM    448  CD2 TYR A  26     -92.563  51.915 -38.806  1.00  0.00           C  
ATOM    449  CE1 TYR A  26     -95.206  51.256 -38.306  1.00  0.00           C  
ATOM    450  CE2 TYR A  26     -93.479  51.913 -39.836  1.00  0.00           C  
ATOM    451  CZ  TYR A  26     -94.795  51.585 -39.588  1.00  0.00           C  
ATOM    452  OH  TYR A  26     -95.711  51.582 -40.616  1.00  0.00           O  
ATOM    453  H   TYR A  26     -92.484  48.916 -35.695  1.00  0.00           H  
ATOM    454  HA  TYR A  26     -90.529  50.374 -37.433  1.00  0.00           H  
ATOM    455 1HB  TYR A  26     -92.504  51.551 -35.445  1.00  0.00           H  
ATOM    456 2HB  TYR A  26     -91.366  52.468 -36.430  1.00  0.00           H  
ATOM    457  HD1 TYR A  26     -94.612  50.992 -36.269  1.00  0.00           H  
ATOM    458  HD2 TYR A  26     -91.521  52.167 -39.004  1.00  0.00           H  
ATOM    459  HE1 TYR A  26     -96.246  50.994 -38.113  1.00  0.00           H  
ATOM    460  HE2 TYR A  26     -93.160  52.168 -40.848  1.00  0.00           H  
ATOM    461  HH  TYR A  26     -95.274  51.831 -41.435  1.00  0.00           H  
ATOM    462  N   ASP A  27     -90.325  49.905 -34.190  1.00  0.00           N  
ATOM    463  CA  ASP A  27     -89.439  49.965 -33.027  1.00  0.00           C  
ATOM    464  C   ASP A  27     -88.583  48.694 -32.931  1.00  0.00           C  
ATOM    465  O   ASP A  27     -88.655  47.813 -33.791  1.00  0.00           O  
ATOM    466  CB  ASP A  27     -90.281  50.177 -31.746  1.00  0.00           C  
ATOM    467  CG  ASP A  27     -89.557  50.900 -30.600  1.00  0.00           C  
ATOM    468  OD1 ASP A  27     -88.349  50.841 -30.559  1.00  0.00           O  
ATOM    469  OD2 ASP A  27     -90.216  51.484 -29.779  1.00  0.00           O  
ATOM    470  H   ASP A  27     -91.232  49.495 -34.076  1.00  0.00           H  
ATOM    471  HA  ASP A  27     -88.768  50.815 -33.140  1.00  0.00           H  
ATOM    472 1HB  ASP A  27     -91.187  50.725 -31.991  1.00  0.00           H  
ATOM    473 2HB  ASP A  27     -90.583  49.209 -31.355  1.00  0.00           H  
ATOM    474  N   GLU A  28     -87.741  48.633 -31.910  1.00  0.00           N  
ATOM    475  CA  GLU A  28     -86.860  47.492 -31.665  1.00  0.00           C  
ATOM    476  C   GLU A  28     -87.562  46.380 -30.884  1.00  0.00           C  
ATOM    477  O   GLU A  28     -88.720  46.513 -30.493  1.00  0.00           O  
ATOM    478  CB  GLU A  28     -85.591  47.944 -30.937  1.00  0.00           C  
ATOM    479  CG  GLU A  28     -84.678  48.829 -31.763  1.00  0.00           C  
ATOM    480  CD  GLU A  28     -84.051  48.100 -32.920  1.00  0.00           C  
ATOM    481  OE1 GLU A  28     -83.701  46.953 -32.758  1.00  0.00           O  
ATOM    482  OE2 GLU A  28     -83.927  48.686 -33.964  1.00  0.00           O  
ATOM    483  H   GLU A  28     -87.713  49.444 -31.293  1.00  0.00           H  
ATOM    484  HA  GLU A  28     -86.562  47.082 -32.630  1.00  0.00           H  
ATOM    485 1HB  GLU A  28     -85.870  48.520 -30.071  1.00  0.00           H  
ATOM    486 2HB  GLU A  28     -85.024  47.085 -30.590  1.00  0.00           H  
ATOM    487 1HG  GLU A  28     -85.260  49.667 -32.148  1.00  0.00           H  
ATOM    488 2HG  GLU A  28     -83.898  49.229 -31.118  1.00  0.00           H  
ATOM    489  N   GLU A  29     -86.853  45.275 -30.662  1.00  0.00           N  
ATOM    490  CA  GLU A  29     -87.407  44.112 -29.973  1.00  0.00           C  
ATOM    491  C   GLU A  29     -87.895  44.442 -28.561  1.00  0.00           C  
ATOM    492  O   GLU A  29     -87.183  45.071 -27.786  1.00  0.00           O  
ATOM    493  CB  GLU A  29     -86.351  43.015 -29.905  1.00  0.00           C  
ATOM    494  CG  GLU A  29     -86.856  41.691 -29.433  1.00  0.00           C  
ATOM    495  CD  GLU A  29     -85.764  40.674 -29.320  1.00  0.00           C  
ATOM    496  OE1 GLU A  29     -84.672  40.984 -29.705  1.00  0.00           O  
ATOM    497  OE2 GLU A  29     -86.011  39.586 -28.831  1.00  0.00           O  
ATOM    498  H   GLU A  29     -85.895  45.235 -30.991  1.00  0.00           H  
ATOM    499  HA  GLU A  29     -88.251  43.764 -30.547  1.00  0.00           H  
ATOM    500 1HB  GLU A  29     -85.912  42.873 -30.894  1.00  0.00           H  
ATOM    501 2HB  GLU A  29     -85.551  43.323 -29.229  1.00  0.00           H  
ATOM    502 1HG  GLU A  29     -87.400  41.780 -28.502  1.00  0.00           H  
ATOM    503 2HG  GLU A  29     -87.539  41.352 -30.181  1.00  0.00           H  
ATOM    504  N   LEU A  30     -89.107  43.992 -28.236  1.00  0.00           N  
ATOM    505  CA  LEU A  30     -89.741  44.258 -26.946  1.00  0.00           C  
ATOM    506  C   LEU A  30     -89.859  43.024 -26.021  1.00  0.00           C  
ATOM    507  O   LEU A  30     -90.317  41.944 -26.418  1.00  0.00           O  
ATOM    508  CB  LEU A  30     -91.127  44.870 -27.235  1.00  0.00           C  
ATOM    509  CG  LEU A  30     -92.050  45.307 -26.058  1.00  0.00           C  
ATOM    510  CD1 LEU A  30     -91.474  46.490 -25.367  1.00  0.00           C  
ATOM    511  CD2 LEU A  30     -93.439  45.629 -26.588  1.00  0.00           C  
ATOM    512  H   LEU A  30     -89.608  43.463 -28.931  1.00  0.00           H  
ATOM    513  HA  LEU A  30     -89.131  44.998 -26.429  1.00  0.00           H  
ATOM    514 1HB  LEU A  30     -90.951  45.765 -27.830  1.00  0.00           H  
ATOM    515 2HB  LEU A  30     -91.668  44.175 -27.838  1.00  0.00           H  
ATOM    516  HG  LEU A  30     -92.114  44.529 -25.350  1.00  0.00           H  
ATOM    517 1HD1 LEU A  30     -92.118  46.781 -24.535  1.00  0.00           H  
ATOM    518 2HD1 LEU A  30     -90.494  46.253 -24.983  1.00  0.00           H  
ATOM    519 3HD1 LEU A  30     -91.405  47.310 -26.075  1.00  0.00           H  
ATOM    520 1HD2 LEU A  30     -94.080  45.932 -25.760  1.00  0.00           H  
ATOM    521 2HD2 LEU A  30     -93.379  46.440 -27.317  1.00  0.00           H  
ATOM    522 3HD2 LEU A  30     -93.862  44.757 -27.054  1.00  0.00           H  
ATOM    523  N   GLU A  31     -89.569  43.247 -24.737  1.00  0.00           N  
ATOM    524  CA  GLU A  31     -89.611  42.258 -23.644  1.00  0.00           C  
ATOM    525  C   GLU A  31     -90.995  41.637 -23.317  1.00  0.00           C  
ATOM    526  O   GLU A  31     -91.113  40.628 -22.598  1.00  0.00           O  
ATOM    527  CB  GLU A  31     -89.037  42.933 -22.379  1.00  0.00           C  
ATOM    528  CG  GLU A  31     -89.804  44.175 -21.901  1.00  0.00           C  
ATOM    529  CD  GLU A  31     -89.359  45.442 -22.554  1.00  0.00           C  
ATOM    530  OE1 GLU A  31     -88.483  45.376 -23.402  1.00  0.00           O  
ATOM    531  OE2 GLU A  31     -89.910  46.469 -22.252  1.00  0.00           O  
ATOM    532  H   GLU A  31     -89.175  44.166 -24.503  1.00  0.00           H  
ATOM    533  HA  GLU A  31     -88.957  41.448 -23.939  1.00  0.00           H  
ATOM    534 1HB  GLU A  31     -89.065  42.249 -21.543  1.00  0.00           H  
ATOM    535 2HB  GLU A  31     -87.992  43.204 -22.540  1.00  0.00           H  
ATOM    536 1HG  GLU A  31     -90.868  44.049 -22.075  1.00  0.00           H  
ATOM    537 2HG  GLU A  31     -89.653  44.274 -20.824  1.00  0.00           H  
ATOM    538  N   LYS A  32     -92.036  42.252 -23.849  1.00  0.00           N  
ATOM    539  CA  LYS A  32     -93.438  41.889 -23.669  1.00  0.00           C  
ATOM    540  C   LYS A  32     -93.921  40.682 -24.494  1.00  0.00           C  
ATOM    541  O   LYS A  32     -94.936  40.073 -24.151  1.00  0.00           O  
ATOM    542  CB  LYS A  32     -94.308  43.098 -24.007  1.00  0.00           C  
ATOM    543  CG  LYS A  32     -95.784  42.952 -23.701  1.00  0.00           C  
ATOM    544  CD  LYS A  32     -96.519  44.270 -23.925  1.00  0.00           C  
ATOM    545  CE  LYS A  32     -98.007  44.130 -23.628  1.00  0.00           C  
ATOM    546  NZ  LYS A  32     -98.747  45.409 -23.848  1.00  0.00           N  
ATOM    547  H   LYS A  32     -91.815  43.050 -24.422  1.00  0.00           H  
ATOM    548  HA  LYS A  32     -93.581  41.639 -22.616  1.00  0.00           H  
ATOM    549 1HB  LYS A  32     -93.929  43.976 -23.483  1.00  0.00           H  
ATOM    550 2HB  LYS A  32     -94.230  43.287 -25.070  1.00  0.00           H  
ATOM    551 1HG  LYS A  32     -96.226  42.204 -24.357  1.00  0.00           H  
ATOM    552 2HG  LYS A  32     -95.911  42.626 -22.666  1.00  0.00           H  
ATOM    553 1HD  LYS A  32     -96.094  45.036 -23.273  1.00  0.00           H  
ATOM    554 2HD  LYS A  32     -96.389  44.585 -24.960  1.00  0.00           H  
ATOM    555 1HE  LYS A  32     -98.427  43.363 -24.277  1.00  0.00           H  
ATOM    556 2HE  LYS A  32     -98.136  43.822 -22.590  1.00  0.00           H  
ATOM    557 1HZ  LYS A  32     -99.727  45.274 -23.642  1.00  0.00           H  
ATOM    558 2HZ  LYS A  32     -98.373  46.126 -23.241  1.00  0.00           H  
ATOM    559 3HZ  LYS A  32     -98.644  45.698 -24.811  1.00  0.00           H  
ATOM    560  N   TYR A  33     -93.259  40.369 -25.605  1.00  0.00           N  
ATOM    561  CA  TYR A  33     -93.728  39.294 -26.488  1.00  0.00           C  
ATOM    562  C   TYR A  33     -93.434  37.907 -25.929  1.00  0.00           C  
ATOM    563  O   TYR A  33     -92.449  37.718 -25.212  1.00  0.00           O  
ATOM    564  CB  TYR A  33     -93.111  39.467 -27.862  1.00  0.00           C  
ATOM    565  CG  TYR A  33     -93.721  40.603 -28.671  1.00  0.00           C  
ATOM    566  CD1 TYR A  33     -93.356  41.901 -28.452  1.00  0.00           C  
ATOM    567  CD2 TYR A  33     -94.617  40.323 -29.679  1.00  0.00           C  
ATOM    568  CE1 TYR A  33     -93.905  42.899 -29.227  1.00  0.00           C  
ATOM    569  CE2 TYR A  33     -95.152  41.326 -30.450  1.00  0.00           C  
ATOM    570  CZ  TYR A  33     -94.798  42.613 -30.219  1.00  0.00           C  
ATOM    571  OH  TYR A  33     -95.303  43.651 -30.984  1.00  0.00           O  
ATOM    572  H   TYR A  33     -92.402  40.874 -25.860  1.00  0.00           H  
ATOM    573  HA  TYR A  33     -94.810  39.381 -26.587  1.00  0.00           H  
ATOM    574 1HB  TYR A  33     -92.057  39.662 -27.735  1.00  0.00           H  
ATOM    575 2HB  TYR A  33     -93.211  38.541 -28.431  1.00  0.00           H  
ATOM    576  HD1 TYR A  33     -92.641  42.141 -27.671  1.00  0.00           H  
ATOM    577  HD2 TYR A  33     -94.893  39.319 -29.865  1.00  0.00           H  
ATOM    578  HE1 TYR A  33     -93.632  43.915 -29.065  1.00  0.00           H  
ATOM    579  HE2 TYR A  33     -95.856  41.092 -31.235  1.00  0.00           H  
ATOM    580  HH  TYR A  33     -95.557  43.337 -31.882  1.00  0.00           H  
ATOM    581  N   ASN A  34     -94.307  36.948 -26.261  1.00  0.00           N  
ATOM    582  CA  ASN A  34     -94.217  35.557 -25.832  1.00  0.00           C  
ATOM    583  C   ASN A  34     -93.429  34.776 -26.854  1.00  0.00           C  
ATOM    584  O   ASN A  34     -93.846  34.661 -28.007  1.00  0.00           O  
ATOM    585  CB  ASN A  34     -95.607  34.977 -25.658  1.00  0.00           C  
ATOM    586  CG  ASN A  34     -96.382  35.558 -24.489  1.00  0.00           C  
ATOM    587  OD1 ASN A  34     -96.075  35.278 -23.330  1.00  0.00           O  
ATOM    588  ND2 ASN A  34     -97.373  36.367 -24.768  1.00  0.00           N  
ATOM    589  H   ASN A  34     -95.057  37.180 -26.918  1.00  0.00           H  
ATOM    590  HA  ASN A  34     -93.678  35.510 -24.885  1.00  0.00           H  
ATOM    591 1HB  ASN A  34     -96.177  35.167 -26.564  1.00  0.00           H  
ATOM    592 2HB  ASN A  34     -95.539  33.897 -25.544  1.00  0.00           H  
ATOM    593 1HD2 ASN A  34     -97.906  36.778 -24.028  1.00  0.00           H  
ATOM    594 2HD2 ASN A  34     -97.598  36.588 -25.716  1.00  0.00           H  
ATOM    595  N   THR A  35     -92.281  34.241 -26.474  1.00  0.00           N  
ATOM    596  CA  THR A  35     -91.437  33.626 -27.491  1.00  0.00           C  
ATOM    597  C   THR A  35     -92.077  32.405 -28.132  1.00  0.00           C  
ATOM    598  O   THR A  35     -92.005  32.236 -29.347  1.00  0.00           O  
ATOM    599  CB  THR A  35     -90.079  33.242 -26.892  1.00  0.00           C  
ATOM    600  OG1 THR A  35     -90.295  32.367 -25.782  1.00  0.00           O  
ATOM    601  CG2 THR A  35     -89.330  34.462 -26.431  1.00  0.00           C  
ATOM    602  H   THR A  35     -91.995  34.289 -25.488  1.00  0.00           H  
ATOM    603  HA  THR A  35     -91.264  34.360 -28.276  1.00  0.00           H  
ATOM    604  HB  THR A  35     -89.489  32.731 -27.644  1.00  0.00           H  
ATOM    605  HG1 THR A  35     -89.450  31.961 -25.532  1.00  0.00           H  
ATOM    606 1HG2 THR A  35     -88.376  34.156 -26.012  1.00  0.00           H  
ATOM    607 2HG2 THR A  35     -89.164  35.119 -27.277  1.00  0.00           H  
ATOM    608 3HG2 THR A  35     -89.909  34.987 -25.669  1.00  0.00           H  
ATOM    609  N   LYS A  36     -92.814  31.616 -27.360  1.00  0.00           N  
ATOM    610  CA  LYS A  36     -93.469  30.434 -27.918  1.00  0.00           C  
ATOM    611  C   LYS A  36     -94.626  30.770 -28.868  1.00  0.00           C  
ATOM    612  O   LYS A  36     -94.914  30.013 -29.796  1.00  0.00           O  
ATOM    613  CB  LYS A  36     -93.999  29.506 -26.827  1.00  0.00           C  
ATOM    614  CG  LYS A  36     -92.944  28.757 -26.022  1.00  0.00           C  
ATOM    615  CD  LYS A  36     -93.624  27.817 -25.037  1.00  0.00           C  
ATOM    616  CE  LYS A  36     -92.642  27.004 -24.199  1.00  0.00           C  
ATOM    617  NZ  LYS A  36     -93.378  26.096 -23.278  1.00  0.00           N  
ATOM    618  H   LYS A  36     -92.842  31.824 -26.375  1.00  0.00           H  
ATOM    619  HA  LYS A  36     -92.728  29.883 -28.497  1.00  0.00           H  
ATOM    620 1HB  LYS A  36     -94.603  30.088 -26.130  1.00  0.00           H  
ATOM    621 2HB  LYS A  36     -94.658  28.767 -27.283  1.00  0.00           H  
ATOM    622 1HG  LYS A  36     -92.304  28.182 -26.702  1.00  0.00           H  
ATOM    623 2HG  LYS A  36     -92.326  29.471 -25.478  1.00  0.00           H  
ATOM    624 1HD  LYS A  36     -94.258  28.398 -24.363  1.00  0.00           H  
ATOM    625 2HD  LYS A  36     -94.257  27.124 -25.592  1.00  0.00           H  
ATOM    626 1HE  LYS A  36     -91.995  26.411 -24.851  1.00  0.00           H  
ATOM    627 2HE  LYS A  36     -92.023  27.681 -23.607  1.00  0.00           H  
ATOM    628 1HZ  LYS A  36     -92.735  25.535 -22.690  1.00  0.00           H  
ATOM    629 2HZ  LYS A  36     -93.972  26.656 -22.687  1.00  0.00           H  
ATOM    630 3HZ  LYS A  36     -93.948  25.463 -23.809  1.00  0.00           H  
ATOM    631  N   ASP A  37     -95.342  31.866 -28.605  1.00  0.00           N  
ATOM    632  CA  ASP A  37     -96.503  32.200 -29.425  1.00  0.00           C  
ATOM    633  C   ASP A  37     -96.193  33.142 -30.588  1.00  0.00           C  
ATOM    634  O   ASP A  37     -96.856  33.091 -31.625  1.00  0.00           O  
ATOM    635  CB  ASP A  37     -97.583  32.849 -28.569  1.00  0.00           C  
ATOM    636  CG  ASP A  37     -98.109  31.943 -27.468  1.00  0.00           C  
ATOM    637  OD1 ASP A  37     -98.572  30.867 -27.735  1.00  0.00           O  
ATOM    638  OD2 ASP A  37     -98.042  32.357 -26.331  1.00  0.00           O  
ATOM    639  H   ASP A  37     -95.082  32.464 -27.835  1.00  0.00           H  
ATOM    640  HA  ASP A  37     -96.901  31.274 -29.841  1.00  0.00           H  
ATOM    641 1HB  ASP A  37     -97.187  33.757 -28.126  1.00  0.00           H  
ATOM    642 2HB  ASP A  37     -98.414  33.142 -29.209  1.00  0.00           H  
ATOM    643  N   ASN A  38     -95.203  34.019 -30.415  1.00  0.00           N  
ATOM    644  CA  ASN A  38     -94.886  35.029 -31.414  1.00  0.00           C  
ATOM    645  C   ASN A  38     -93.714  34.650 -32.336  1.00  0.00           C  
ATOM    646  O   ASN A  38     -93.565  35.233 -33.412  1.00  0.00           O  
ATOM    647  CB  ASN A  38     -94.616  36.362 -30.713  1.00  0.00           C  
ATOM    648  CG  ASN A  38     -95.877  36.950 -30.017  1.00  0.00           C  
ATOM    649  OD1 ASN A  38     -96.009  37.025 -28.759  1.00  0.00           O  
ATOM    650  ND2 ASN A  38     -96.804  37.428 -30.833  1.00  0.00           N  
ATOM    651  H   ASN A  38     -94.680  34.035 -29.540  1.00  0.00           H  
ATOM    652  HA  ASN A  38     -95.760  35.158 -32.054  1.00  0.00           H  
ATOM    653 1HB  ASN A  38     -93.826  36.232 -29.975  1.00  0.00           H  
ATOM    654 2HB  ASN A  38     -94.258  37.085 -31.448  1.00  0.00           H  
ATOM    655 1HD2 ASN A  38     -97.636  37.839 -30.460  1.00  0.00           H  
ATOM    656 2HD2 ASN A  38     -96.684  37.414 -31.853  1.00  0.00           H  
ATOM    657  N   ARG A  39     -92.852  33.712 -31.919  1.00  0.00           N  
ATOM    658  CA  ARG A  39     -91.664  33.340 -32.681  1.00  0.00           C  
ATOM    659  C   ARG A  39     -91.415  31.827 -32.818  1.00  0.00           C  
ATOM    660  O   ARG A  39     -92.084  30.978 -32.230  1.00  0.00           O  
ATOM    661  CB  ARG A  39     -90.448  34.057 -32.127  1.00  0.00           C  
ATOM    662  CG  ARG A  39     -90.439  35.552 -32.404  1.00  0.00           C  
ATOM    663  CD  ARG A  39     -89.217  36.245 -31.964  1.00  0.00           C  
ATOM    664  NE  ARG A  39     -89.171  36.517 -30.548  1.00  0.00           N  
ATOM    665  CZ  ARG A  39     -88.172  37.215 -29.950  1.00  0.00           C  
ATOM    666  NH1 ARG A  39     -87.133  37.649 -30.633  1.00  0.00           N  
ATOM    667  NH2 ARG A  39     -88.218  37.510 -28.664  1.00  0.00           N  
ATOM    668  H   ARG A  39     -92.970  33.231 -31.025  1.00  0.00           H  
ATOM    669  HA  ARG A  39     -91.801  33.723 -33.691  1.00  0.00           H  
ATOM    670 1HB  ARG A  39     -90.425  33.911 -31.050  1.00  0.00           H  
ATOM    671 2HB  ARG A  39     -89.555  33.654 -32.548  1.00  0.00           H  
ATOM    672 1HG  ARG A  39     -90.554  35.729 -33.474  1.00  0.00           H  
ATOM    673 2HG  ARG A  39     -91.265  36.020 -31.876  1.00  0.00           H  
ATOM    674 1HD  ARG A  39     -88.355  35.641 -32.226  1.00  0.00           H  
ATOM    675 2HD  ARG A  39     -89.152  37.165 -32.470  1.00  0.00           H  
ATOM    676  HE  ARG A  39     -89.952  36.228 -29.984  1.00  0.00           H  
ATOM    677 1HH1 ARG A  39     -87.011  37.465 -31.646  1.00  0.00           H  
ATOM    678 2HH1 ARG A  39     -86.417  38.191 -30.137  1.00  0.00           H  
ATOM    679 1HH2 ARG A  39     -88.996  37.229 -28.090  1.00  0.00           H  
ATOM    680 2HH2 ARG A  39     -87.453  38.085 -28.283  1.00  0.00           H  
ATOM    681  N   ALA A  40     -90.446  31.461 -33.651  1.00  0.00           N  
ATOM    682  CA  ALA A  40     -90.125  30.047 -33.848  1.00  0.00           C  
ATOM    683  C   ALA A  40     -89.294  29.517 -32.684  1.00  0.00           C  
ATOM    684  O   ALA A  40     -88.082  29.342 -32.801  1.00  0.00           O  
ATOM    685  CB  ALA A  40     -89.367  29.860 -35.149  1.00  0.00           C  
ATOM    686  H   ALA A  40     -89.919  32.166 -34.142  1.00  0.00           H  
ATOM    687  HA  ALA A  40     -91.058  29.484 -33.885  1.00  0.00           H  
ATOM    688 1HB  ALA A  40     -89.151  28.801 -35.291  1.00  0.00           H  
ATOM    689 2HB  ALA A  40     -89.973  30.221 -35.978  1.00  0.00           H  
ATOM    690 3HB  ALA A  40     -88.433  30.418 -35.109  1.00  0.00           H  
ATOM    691  N   TRP A  41     -89.984  29.264 -31.577  1.00  0.00           N  
ATOM    692  CA  TRP A  41     -89.394  28.878 -30.297  1.00  0.00           C  
ATOM    693  C   TRP A  41     -90.215  27.808 -29.577  1.00  0.00           C  
ATOM    694  O   TRP A  41     -91.431  27.931 -29.424  1.00  0.00           O  
ATOM    695  CB  TRP A  41     -89.336  30.119 -29.438  1.00  0.00           C  
ATOM    696  CG  TRP A  41     -88.675  30.020 -28.118  1.00  0.00           C  
ATOM    697  CD1 TRP A  41     -89.282  29.870 -26.926  1.00  0.00           C  
ATOM    698  CD2 TRP A  41     -87.273  30.147 -27.839  1.00  0.00           C  
ATOM    699  NE1 TRP A  41     -88.360  29.928 -25.916  1.00  0.00           N  
ATOM    700  CE2 TRP A  41     -87.124  30.108 -26.466  1.00  0.00           C  
ATOM    701  CE3 TRP A  41     -86.165  30.308 -28.624  1.00  0.00           C  
ATOM    702  CZ2 TRP A  41     -85.887  30.257 -25.871  1.00  0.00           C  
ATOM    703  CZ3 TRP A  41     -84.942  30.448 -28.043  1.00  0.00           C  
ATOM    704  CH2 TRP A  41     -84.802  30.430 -26.720  1.00  0.00           C  
ATOM    705  H   TRP A  41     -90.987  29.466 -31.635  1.00  0.00           H  
ATOM    706  HA  TRP A  41     -88.388  28.492 -30.473  1.00  0.00           H  
ATOM    707 1HB  TRP A  41     -88.866  30.913 -29.997  1.00  0.00           H  
ATOM    708 2HB  TRP A  41     -90.348  30.432 -29.257  1.00  0.00           H  
ATOM    709  HD1 TRP A  41     -90.349  29.759 -26.790  1.00  0.00           H  
ATOM    710  HE1 TRP A  41     -88.577  29.864 -24.922  1.00  0.00           H  
ATOM    711  HE3 TRP A  41     -86.258  30.324 -29.691  1.00  0.00           H  
ATOM    712  HZ2 TRP A  41     -85.750  30.249 -24.790  1.00  0.00           H  
ATOM    713  HZ3 TRP A  41     -84.084  30.578 -28.695  1.00  0.00           H  
ATOM    714  HH2 TRP A  41     -83.826  30.557 -26.333  1.00  0.00           H  
ATOM    715  N   ASP A  42     -89.535  26.749 -29.139  1.00  0.00           N  
ATOM    716  CA  ASP A  42     -90.156  25.626 -28.422  1.00  0.00           C  
ATOM    717  C   ASP A  42     -89.328  25.188 -27.195  1.00  0.00           C  
ATOM    718  O   ASP A  42     -88.257  25.736 -26.910  1.00  0.00           O  
ATOM    719  CB  ASP A  42     -90.337  24.445 -29.408  1.00  0.00           C  
ATOM    720  CG  ASP A  42     -91.430  23.399 -29.031  1.00  0.00           C  
ATOM    721  OD1 ASP A  42     -91.891  23.426 -27.905  1.00  0.00           O  
ATOM    722  OD2 ASP A  42     -91.749  22.582 -29.858  1.00  0.00           O  
ATOM    723  H   ASP A  42     -88.532  26.699 -29.375  1.00  0.00           H  
ATOM    724  HA  ASP A  42     -91.139  25.944 -28.072  1.00  0.00           H  
ATOM    725 1HB  ASP A  42     -90.591  24.850 -30.388  1.00  0.00           H  
ATOM    726 2HB  ASP A  42     -89.383  23.927 -29.521  1.00  0.00           H  
ATOM    727  N   PHE A  43     -89.799  24.162 -26.488  1.00  0.00           N  
ATOM    728  CA  PHE A  43     -89.115  23.605 -25.312  1.00  0.00           C  
ATOM    729  C   PHE A  43     -87.645  23.307 -25.570  1.00  0.00           C  
ATOM    730  O   PHE A  43     -86.782  23.554 -24.722  1.00  0.00           O  
ATOM    731  CB  PHE A  43     -89.758  22.304 -24.847  1.00  0.00           C  
ATOM    732  CG  PHE A  43     -88.998  21.702 -23.717  1.00  0.00           C  
ATOM    733  CD1 PHE A  43     -89.132  22.207 -22.427  1.00  0.00           C  
ATOM    734  CD2 PHE A  43     -88.133  20.639 -23.934  1.00  0.00           C  
ATOM    735  CE1 PHE A  43     -88.413  21.670 -21.388  1.00  0.00           C  
ATOM    736  CE2 PHE A  43     -87.424  20.112 -22.899  1.00  0.00           C  
ATOM    737  CZ  PHE A  43     -87.559  20.628 -21.621  1.00  0.00           C  
ATOM    738  H   PHE A  43     -90.700  23.779 -26.776  1.00  0.00           H  
ATOM    739  HA  PHE A  43     -89.189  24.330 -24.503  1.00  0.00           H  
ATOM    740 1HB  PHE A  43     -90.775  22.494 -24.518  1.00  0.00           H  
ATOM    741 2HB  PHE A  43     -89.796  21.587 -25.669  1.00  0.00           H  
ATOM    742  HD1 PHE A  43     -89.814  23.045 -22.240  1.00  0.00           H  
ATOM    743  HD2 PHE A  43     -88.020  20.228 -24.938  1.00  0.00           H  
ATOM    744  HE1 PHE A  43     -88.521  22.074 -20.379  1.00  0.00           H  
ATOM    745  HE2 PHE A  43     -86.757  19.279 -23.068  1.00  0.00           H  
ATOM    746  HZ  PHE A  43     -86.985  20.196 -20.796  1.00  0.00           H  
ATOM    747  N   LEU A  44     -87.367  22.742 -26.730  1.00  0.00           N  
ATOM    748  CA  LEU A  44     -86.031  22.317 -27.076  1.00  0.00           C  
ATOM    749  C   LEU A  44     -85.051  23.494 -27.207  1.00  0.00           C  
ATOM    750  O   LEU A  44     -83.830  23.309 -27.083  1.00  0.00           O  
ATOM    751  CB  LEU A  44     -86.106  21.547 -28.393  1.00  0.00           C  
ATOM    752  CG  LEU A  44     -86.928  20.218 -28.357  1.00  0.00           C  
ATOM    753  CD1 LEU A  44     -87.065  19.683 -29.734  1.00  0.00           C  
ATOM    754  CD2 LEU A  44     -86.252  19.197 -27.517  1.00  0.00           C  
ATOM    755  H   LEU A  44     -88.119  22.575 -27.386  1.00  0.00           H  
ATOM    756  HA  LEU A  44     -85.682  21.677 -26.284  1.00  0.00           H  
ATOM    757 1HB  LEU A  44     -86.526  22.199 -29.158  1.00  0.00           H  
ATOM    758 2HB  LEU A  44     -85.085  21.292 -28.680  1.00  0.00           H  
ATOM    759  HG  LEU A  44     -87.923  20.414 -27.960  1.00  0.00           H  
ATOM    760 1HD1 LEU A  44     -87.638  18.775 -29.679  1.00  0.00           H  
ATOM    761 2HD1 LEU A  44     -87.578  20.405 -30.370  1.00  0.00           H  
ATOM    762 3HD1 LEU A  44     -86.090  19.464 -30.146  1.00  0.00           H  
ATOM    763 1HD2 LEU A  44     -86.816  18.297 -27.515  1.00  0.00           H  
ATOM    764 2HD2 LEU A  44     -85.283  19.000 -27.939  1.00  0.00           H  
ATOM    765 3HD2 LEU A  44     -86.157  19.540 -26.507  1.00  0.00           H  
ATOM    766  N   ASP A  45     -85.578  24.699 -27.499  1.00  0.00           N  
ATOM    767  CA  ASP A  45     -84.778  25.909 -27.653  1.00  0.00           C  
ATOM    768  C   ASP A  45     -84.695  26.577 -26.288  1.00  0.00           C  
ATOM    769  O   ASP A  45     -83.673  27.172 -25.912  1.00  0.00           O  
ATOM    770  CB  ASP A  45     -85.473  26.886 -28.590  1.00  0.00           C  
ATOM    771  CG  ASP A  45     -85.710  26.369 -29.964  1.00  0.00           C  
ATOM    772  OD1 ASP A  45     -84.758  26.043 -30.665  1.00  0.00           O  
ATOM    773  OD2 ASP A  45     -86.884  26.279 -30.333  1.00  0.00           O  
ATOM    774  H   ASP A  45     -86.587  24.813 -27.563  1.00  0.00           H  
ATOM    775  HA  ASP A  45     -83.777  25.656 -28.006  1.00  0.00           H  
ATOM    776 1HB  ASP A  45     -86.422  27.202 -28.150  1.00  0.00           H  
ATOM    777 2HB  ASP A  45     -84.850  27.758 -28.680  1.00  0.00           H  
ATOM    778  N   THR A  46     -85.780  26.409 -25.526  1.00  0.00           N  
ATOM    779  CA  THR A  46     -85.921  26.977 -24.206  1.00  0.00           C  
ATOM    780  C   THR A  46     -84.848  26.439 -23.308  1.00  0.00           C  
ATOM    781  O   THR A  46     -84.232  27.211 -22.585  1.00  0.00           O  
ATOM    782  CB  THR A  46     -87.311  26.682 -23.595  1.00  0.00           C  
ATOM    783  OG1 THR A  46     -88.335  27.301 -24.409  1.00  0.00           O  
ATOM    784  CG2 THR A  46     -87.398  27.213 -22.148  1.00  0.00           C  
ATOM    785  H   THR A  46     -86.579  25.929 -25.935  1.00  0.00           H  
ATOM    786  HA  THR A  46     -85.799  28.048 -24.268  1.00  0.00           H  
ATOM    787  HB  THR A  46     -87.476  25.621 -23.573  1.00  0.00           H  
ATOM    788  HG1 THR A  46     -88.332  26.893 -25.304  1.00  0.00           H  
ATOM    789 1HG2 THR A  46     -88.388  26.992 -21.744  1.00  0.00           H  
ATOM    790 2HG2 THR A  46     -86.647  26.736 -21.525  1.00  0.00           H  
ATOM    791 3HG2 THR A  46     -87.238  28.290 -22.145  1.00  0.00           H  
ATOM    792  N   VAL A  47     -84.587  25.141 -23.366  1.00  0.00           N  
ATOM    793  CA  VAL A  47     -83.578  24.590 -22.487  1.00  0.00           C  
ATOM    794  C   VAL A  47     -82.181  25.113 -22.801  1.00  0.00           C  
ATOM    795  O   VAL A  47     -81.428  25.418 -21.876  1.00  0.00           O  
ATOM    796  CB  VAL A  47     -83.577  23.075 -22.521  1.00  0.00           C  
ATOM    797  CG1 VAL A  47     -82.422  22.555 -21.727  1.00  0.00           C  
ATOM    798  CG2 VAL A  47     -84.862  22.569 -21.953  1.00  0.00           C  
ATOM    799  H   VAL A  47     -85.163  24.550 -23.976  1.00  0.00           H  
ATOM    800  HA  VAL A  47     -83.828  24.884 -21.475  1.00  0.00           H  
ATOM    801  HB  VAL A  47     -83.467  22.743 -23.531  1.00  0.00           H  
ATOM    802 1HG1 VAL A  47     -82.451  21.486 -21.757  1.00  0.00           H  
ATOM    803 2HG1 VAL A  47     -81.473  22.893 -22.128  1.00  0.00           H  
ATOM    804 3HG1 VAL A  47     -82.516  22.901 -20.699  1.00  0.00           H  
ATOM    805 1HG2 VAL A  47     -84.857  21.485 -21.979  1.00  0.00           H  
ATOM    806 2HG2 VAL A  47     -84.974  22.906 -20.924  1.00  0.00           H  
ATOM    807 3HG2 VAL A  47     -85.699  22.940 -22.541  1.00  0.00           H  
ATOM    808  N   GLU A  48     -81.789  25.201 -24.078  1.00  0.00           N  
ATOM    809  CA  GLU A  48     -80.442  25.701 -24.363  1.00  0.00           C  
ATOM    810  C   GLU A  48     -80.310  27.113 -23.778  1.00  0.00           C  
ATOM    811  O   GLU A  48     -79.274  27.477 -23.207  1.00  0.00           O  
ATOM    812  CB  GLU A  48     -80.142  25.689 -25.855  1.00  0.00           C  
ATOM    813  CG  GLU A  48     -78.696  25.994 -26.165  1.00  0.00           C  
ATOM    814  CD  GLU A  48     -78.369  25.893 -27.612  1.00  0.00           C  
ATOM    815  OE1 GLU A  48     -79.265  25.854 -28.415  1.00  0.00           O  
ATOM    816  OE2 GLU A  48     -77.205  25.792 -27.920  1.00  0.00           O  
ATOM    817  H   GLU A  48     -82.410  24.914 -24.827  1.00  0.00           H  
ATOM    818  HA  GLU A  48     -79.718  25.060 -23.867  1.00  0.00           H  
ATOM    819 1HB  GLU A  48     -80.389  24.714 -26.273  1.00  0.00           H  
ATOM    820 2HB  GLU A  48     -80.765  26.435 -26.358  1.00  0.00           H  
ATOM    821 1HG  GLU A  48     -78.465  26.996 -25.815  1.00  0.00           H  
ATOM    822 2HG  GLU A  48     -78.068  25.299 -25.610  1.00  0.00           H  
ATOM    823  N   PHE A  49     -81.385  27.893 -23.901  1.00  0.00           N  
ATOM    824  CA  PHE A  49     -81.473  29.213 -23.305  1.00  0.00           C  
ATOM    825  C   PHE A  49     -81.324  29.147 -21.790  1.00  0.00           C  
ATOM    826  O   PHE A  49     -80.512  29.880 -21.224  1.00  0.00           O  
ATOM    827  CB  PHE A  49     -82.779  29.871 -23.698  1.00  0.00           C  
ATOM    828  CG  PHE A  49     -83.135  31.101 -22.975  1.00  0.00           C  
ATOM    829  CD1 PHE A  49     -82.597  32.299 -23.313  1.00  0.00           C  
ATOM    830  CD2 PHE A  49     -84.046  31.040 -21.931  1.00  0.00           C  
ATOM    831  CE1 PHE A  49     -82.946  33.444 -22.627  1.00  0.00           C  
ATOM    832  CE2 PHE A  49     -84.403  32.170 -21.242  1.00  0.00           C  
ATOM    833  CZ  PHE A  49     -83.854  33.371 -21.591  1.00  0.00           C  
ATOM    834  H   PHE A  49     -82.184  27.551 -24.449  1.00  0.00           H  
ATOM    835  HA  PHE A  49     -80.658  29.818 -23.702  1.00  0.00           H  
ATOM    836 1HB  PHE A  49     -82.668  30.124 -24.715  1.00  0.00           H  
ATOM    837 2HB  PHE A  49     -83.588  29.186 -23.632  1.00  0.00           H  
ATOM    838  HD1 PHE A  49     -81.900  32.330 -24.136  1.00  0.00           H  
ATOM    839  HD2 PHE A  49     -84.480  30.070 -21.664  1.00  0.00           H  
ATOM    840  HE1 PHE A  49     -82.509  34.403 -22.907  1.00  0.00           H  
ATOM    841  HE2 PHE A  49     -85.119  32.113 -20.422  1.00  0.00           H  
ATOM    842  HZ  PHE A  49     -84.136  34.257 -21.052  1.00  0.00           H  
ATOM    843  N   LEU A  50     -82.049  28.240 -21.124  1.00  0.00           N  
ATOM    844  CA  LEU A  50     -81.992  28.166 -19.668  1.00  0.00           C  
ATOM    845  C   LEU A  50     -80.561  27.854 -19.231  1.00  0.00           C  
ATOM    846  O   LEU A  50     -80.105  28.385 -18.218  1.00  0.00           O  
ATOM    847  CB  LEU A  50     -82.846  27.019 -19.120  1.00  0.00           C  
ATOM    848  CG  LEU A  50     -84.354  27.036 -19.365  1.00  0.00           C  
ATOM    849  CD1 LEU A  50     -84.901  25.777 -18.763  1.00  0.00           C  
ATOM    850  CD2 LEU A  50     -85.013  28.286 -18.874  1.00  0.00           C  
ATOM    851  H   LEU A  50     -82.718  27.667 -21.643  1.00  0.00           H  
ATOM    852  HA  LEU A  50     -82.290  29.125 -19.247  1.00  0.00           H  
ATOM    853 1HB  LEU A  50     -82.464  26.091 -19.546  1.00  0.00           H  
ATOM    854 2HB  LEU A  50     -82.695  26.976 -18.041  1.00  0.00           H  
ATOM    855  HG  LEU A  50     -84.523  26.965 -20.380  1.00  0.00           H  
ATOM    856 1HD1 LEU A  50     -85.932  25.696 -18.976  1.00  0.00           H  
ATOM    857 2HD1 LEU A  50     -84.393  24.912 -19.183  1.00  0.00           H  
ATOM    858 3HD1 LEU A  50     -84.748  25.799 -17.684  1.00  0.00           H  
ATOM    859 1HD2 LEU A  50     -86.079  28.243 -19.083  1.00  0.00           H  
ATOM    860 2HD2 LEU A  50     -84.862  28.369 -17.841  1.00  0.00           H  
ATOM    861 3HD2 LEU A  50     -84.591  29.154 -19.372  1.00  0.00           H  
ATOM    862  N   ILE A  51     -79.851  27.020 -20.006  1.00  0.00           N  
ATOM    863  CA  ILE A  51     -78.459  26.666 -19.713  1.00  0.00           C  
ATOM    864  C   ILE A  51     -77.595  27.927 -19.810  1.00  0.00           C  
ATOM    865  O   ILE A  51     -76.710  28.159 -18.972  1.00  0.00           O  
ATOM    866  CB  ILE A  51     -77.929  25.557 -20.662  1.00  0.00           C  
ATOM    867  CG1 ILE A  51     -78.679  24.210 -20.359  1.00  0.00           C  
ATOM    868  CG2 ILE A  51     -76.394  25.398 -20.499  1.00  0.00           C  
ATOM    869  CD1 ILE A  51     -78.484  23.092 -21.404  1.00  0.00           C  
ATOM    870  H   ILE A  51     -80.335  26.587 -20.802  1.00  0.00           H  
ATOM    871  HA  ILE A  51     -78.403  26.292 -18.690  1.00  0.00           H  
ATOM    872  HB  ILE A  51     -78.153  25.827 -21.690  1.00  0.00           H  
ATOM    873 1HG1 ILE A  51     -78.338  23.836 -19.392  1.00  0.00           H  
ATOM    874 2HG1 ILE A  51     -79.743  24.420 -20.286  1.00  0.00           H  
ATOM    875 1HG2 ILE A  51     -76.026  24.629 -21.169  1.00  0.00           H  
ATOM    876 2HG2 ILE A  51     -75.888  26.332 -20.735  1.00  0.00           H  
ATOM    877 3HG2 ILE A  51     -76.167  25.118 -19.467  1.00  0.00           H  
ATOM    878 1HD1 ILE A  51     -79.051  22.212 -21.095  1.00  0.00           H  
ATOM    879 2HD1 ILE A  51     -78.845  23.431 -22.370  1.00  0.00           H  
ATOM    880 3HD1 ILE A  51     -77.435  22.822 -21.484  1.00  0.00           H  
ATOM    881  N   ASP A  52     -77.833  28.741 -20.851  1.00  0.00           N  
ATOM    882  CA  ASP A  52     -77.094  29.986 -21.036  1.00  0.00           C  
ATOM    883  C   ASP A  52     -77.345  30.913 -19.838  1.00  0.00           C  
ATOM    884  O   ASP A  52     -76.409  31.544 -19.334  1.00  0.00           O  
ATOM    885  CB  ASP A  52     -77.587  30.712 -22.292  1.00  0.00           C  
ATOM    886  CG  ASP A  52     -76.640  31.794 -22.838  1.00  0.00           C  
ATOM    887  OD1 ASP A  52     -75.845  31.457 -23.696  1.00  0.00           O  
ATOM    888  OD2 ASP A  52     -76.674  32.907 -22.403  1.00  0.00           O  
ATOM    889  H   ASP A  52     -78.510  28.443 -21.565  1.00  0.00           H  
ATOM    890  HA  ASP A  52     -76.030  29.766 -21.110  1.00  0.00           H  
ATOM    891 1HB  ASP A  52     -77.779  29.968 -23.069  1.00  0.00           H  
ATOM    892 2HB  ASP A  52     -78.545  31.186 -22.074  1.00  0.00           H  
ATOM    893  N   ILE A  53     -78.590  30.933 -19.333  1.00  0.00           N  
ATOM    894  CA  ILE A  53     -78.932  31.767 -18.186  1.00  0.00           C  
ATOM    895  C   ILE A  53     -78.207  31.281 -16.944  1.00  0.00           C  
ATOM    896  O   ILE A  53     -77.673  32.091 -16.178  1.00  0.00           O  
ATOM    897  CB  ILE A  53     -80.461  31.808 -17.889  1.00  0.00           C  
ATOM    898  CG1 ILE A  53     -81.263  32.453 -19.082  1.00  0.00           C  
ATOM    899  CG2 ILE A  53     -80.751  32.552 -16.534  1.00  0.00           C  
ATOM    900  CD1 ILE A  53     -80.881  33.859 -19.450  1.00  0.00           C  
ATOM    901  H   ILE A  53     -79.310  30.402 -19.833  1.00  0.00           H  
ATOM    902  HA  ILE A  53     -78.584  32.768 -18.389  1.00  0.00           H  
ATOM    903  HB  ILE A  53     -80.823  30.787 -17.794  1.00  0.00           H  
ATOM    904 1HG1 ILE A  53     -81.134  31.839 -19.960  1.00  0.00           H  
ATOM    905 2HG1 ILE A  53     -82.320  32.450 -18.816  1.00  0.00           H  
ATOM    906 1HG2 ILE A  53     -81.813  32.539 -16.339  1.00  0.00           H  
ATOM    907 2HG2 ILE A  53     -80.241  32.048 -15.712  1.00  0.00           H  
ATOM    908 3HG2 ILE A  53     -80.416  33.573 -16.577  1.00  0.00           H  
ATOM    909 1HD1 ILE A  53     -81.494  34.194 -20.267  1.00  0.00           H  
ATOM    910 2HD1 ILE A  53     -81.030  34.509 -18.600  1.00  0.00           H  
ATOM    911 3HD1 ILE A  53     -79.848  33.898 -19.765  1.00  0.00           H  
ATOM    912  N   GLU A  54     -78.143  29.964 -16.732  1.00  0.00           N  
ATOM    913  CA  GLU A  54     -77.451  29.486 -15.545  1.00  0.00           C  
ATOM    914  C   GLU A  54     -75.995  29.956 -15.570  1.00  0.00           C  
ATOM    915  O   GLU A  54     -75.479  30.480 -14.579  1.00  0.00           O  
ATOM    916  CB  GLU A  54     -77.434  27.944 -15.500  1.00  0.00           C  
ATOM    917  CG  GLU A  54     -78.769  27.228 -15.245  1.00  0.00           C  
ATOM    918  CD  GLU A  54     -78.628  25.703 -15.361  1.00  0.00           C  
ATOM    919  OE1 GLU A  54     -77.519  25.270 -15.553  1.00  0.00           O  
ATOM    920  OE2 GLU A  54     -79.620  24.991 -15.338  1.00  0.00           O  
ATOM    921  H   GLU A  54     -78.640  29.317 -17.354  1.00  0.00           H  
ATOM    922  HA  GLU A  54     -77.944  29.881 -14.660  1.00  0.00           H  
ATOM    923 1HB  GLU A  54     -77.051  27.569 -16.448  1.00  0.00           H  
ATOM    924 2HB  GLU A  54     -76.742  27.620 -14.725  1.00  0.00           H  
ATOM    925 1HG  GLU A  54     -79.092  27.475 -14.241  1.00  0.00           H  
ATOM    926 2HG  GLU A  54     -79.520  27.588 -15.937  1.00  0.00           H  
ATOM    927  N   SER A  55     -75.355  29.877 -16.735  1.00  0.00           N  
ATOM    928  CA  SER A  55     -73.964  30.294 -16.848  1.00  0.00           C  
ATOM    929  C   SER A  55     -73.746  31.806 -16.684  1.00  0.00           C  
ATOM    930  O   SER A  55     -72.855  32.235 -15.940  1.00  0.00           O  
ATOM    931  CB  SER A  55     -73.423  29.854 -18.193  1.00  0.00           C  
ATOM    932  OG  SER A  55     -72.080  30.225 -18.351  1.00  0.00           O  
ATOM    933  H   SER A  55     -75.826  29.438 -17.537  1.00  0.00           H  
ATOM    934  HA  SER A  55     -73.401  29.787 -16.065  1.00  0.00           H  
ATOM    935 1HB  SER A  55     -73.523  28.773 -18.286  1.00  0.00           H  
ATOM    936 2HB  SER A  55     -74.025  30.303 -18.986  1.00  0.00           H  
ATOM    937  HG  SER A  55     -71.825  29.918 -19.222  1.00  0.00           H  
ATOM    938  N   GLU A  56     -74.564  32.611 -17.374  1.00  0.00           N  
ATOM    939  CA  GLU A  56     -74.430  34.068 -17.379  1.00  0.00           C  
ATOM    940  C   GLU A  56     -74.907  34.776 -16.101  1.00  0.00           C  
ATOM    941  O   GLU A  56     -74.301  35.758 -15.668  1.00  0.00           O  
ATOM    942  CB  GLU A  56     -75.194  34.638 -18.585  1.00  0.00           C  
ATOM    943  CG  GLU A  56     -75.034  36.151 -18.829  1.00  0.00           C  
ATOM    944  CD  GLU A  56     -73.612  36.534 -19.218  1.00  0.00           C  
ATOM    945  OE1 GLU A  56     -72.873  35.661 -19.608  1.00  0.00           O  
ATOM    946  OE2 GLU A  56     -73.275  37.703 -19.152  1.00  0.00           O  
ATOM    947  H   GLU A  56     -75.284  32.187 -17.964  1.00  0.00           H  
ATOM    948  HA  GLU A  56     -73.372  34.297 -17.508  1.00  0.00           H  
ATOM    949 1HB  GLU A  56     -74.874  34.117 -19.489  1.00  0.00           H  
ATOM    950 2HB  GLU A  56     -76.254  34.426 -18.464  1.00  0.00           H  
ATOM    951 1HG  GLU A  56     -75.712  36.443 -19.631  1.00  0.00           H  
ATOM    952 2HG  GLU A  56     -75.329  36.698 -17.932  1.00  0.00           H  
ATOM    953  N   PHE A  57     -76.009  34.310 -15.508  1.00  0.00           N  
ATOM    954  CA  PHE A  57     -76.590  34.983 -14.354  1.00  0.00           C  
ATOM    955  C   PHE A  57     -76.484  34.233 -13.023  1.00  0.00           C  
ATOM    956  O   PHE A  57     -76.818  34.811 -11.988  1.00  0.00           O  
ATOM    957  CB  PHE A  57     -78.073  35.256 -14.630  1.00  0.00           C  
ATOM    958  CG  PHE A  57     -78.337  36.167 -15.798  1.00  0.00           C  
ATOM    959  CD1 PHE A  57     -78.501  35.641 -17.048  1.00  0.00           C  
ATOM    960  CD2 PHE A  57     -78.454  37.536 -15.645  1.00  0.00           C  
ATOM    961  CE1 PHE A  57     -78.765  36.431 -18.126  1.00  0.00           C  
ATOM    962  CE2 PHE A  57     -78.730  38.333 -16.733  1.00  0.00           C  
ATOM    963  CZ  PHE A  57     -78.886  37.772 -17.967  1.00  0.00           C  
ATOM    964  H   PHE A  57     -76.493  33.490 -15.875  1.00  0.00           H  
ATOM    965  HA  PHE A  57     -76.081  35.939 -14.237  1.00  0.00           H  
ATOM    966 1HB  PHE A  57     -78.583  34.309 -14.812  1.00  0.00           H  
ATOM    967 2HB  PHE A  57     -78.524  35.705 -13.754  1.00  0.00           H  
ATOM    968  HD1 PHE A  57     -78.408  34.577 -17.170  1.00  0.00           H  
ATOM    969  HD2 PHE A  57     -78.334  37.979 -14.653  1.00  0.00           H  
ATOM    970  HE1 PHE A  57     -78.885  35.986 -19.114  1.00  0.00           H  
ATOM    971  HE2 PHE A  57     -78.826  39.407 -16.619  1.00  0.00           H  
ATOM    972  HZ  PHE A  57     -79.109  38.390 -18.821  1.00  0.00           H  
ATOM    973  N   ASN A  58     -76.039  32.961 -13.026  1.00  0.00           N  
ATOM    974  CA  ASN A  58     -76.016  32.107 -11.839  1.00  0.00           C  
ATOM    975  C   ASN A  58     -77.415  31.913 -11.247  1.00  0.00           C  
ATOM    976  O   ASN A  58     -77.595  31.840 -10.028  1.00  0.00           O  
ATOM    977  CB  ASN A  58     -75.052  32.657 -10.803  1.00  0.00           C  
ATOM    978  CG  ASN A  58     -73.647  32.710 -11.329  1.00  0.00           C  
ATOM    979  OD1 ASN A  58     -73.141  31.743 -11.918  1.00  0.00           O  
ATOM    980  ND2 ASN A  58     -72.999  33.830 -11.127  1.00  0.00           N  
ATOM    981  H   ASN A  58     -75.719  32.489 -13.875  1.00  0.00           H  
ATOM    982  HA  ASN A  58     -75.660  31.120 -12.143  1.00  0.00           H  
ATOM    983 1HB  ASN A  58     -75.350  33.645 -10.472  1.00  0.00           H  
ATOM    984 2HB  ASN A  58     -75.066  32.011  -9.929  1.00  0.00           H  
ATOM    985 1HD2 ASN A  58     -72.061  33.931 -11.459  1.00  0.00           H  
ATOM    986 2HD2 ASN A  58     -73.448  34.587 -10.650  1.00  0.00           H  
ATOM    987  N   ILE A  59     -78.400  31.811 -12.139  1.00  0.00           N  
ATOM    988  CA  ILE A  59     -79.795  31.590 -11.805  1.00  0.00           C  
ATOM    989  C   ILE A  59     -80.278  30.274 -12.372  1.00  0.00           C  
ATOM    990  O   ILE A  59     -80.178  30.040 -13.571  1.00  0.00           O  
ATOM    991  CB  ILE A  59     -80.660  32.749 -12.351  1.00  0.00           C  
ATOM    992  CG1 ILE A  59     -80.210  34.098 -11.744  1.00  0.00           C  
ATOM    993  CG2 ILE A  59     -82.142  32.493 -12.159  1.00  0.00           C  
ATOM    994  CD1 ILE A  59     -80.358  34.266 -10.248  1.00  0.00           C  
ATOM    995  H   ILE A  59     -78.159  31.851 -13.123  1.00  0.00           H  
ATOM    996  HA  ILE A  59     -79.896  31.535 -10.724  1.00  0.00           H  
ATOM    997  HB  ILE A  59     -80.475  32.836 -13.418  1.00  0.00           H  
ATOM    998 1HG1 ILE A  59     -79.183  34.245 -11.981  1.00  0.00           H  
ATOM    999 2HG1 ILE A  59     -80.769  34.860 -12.195  1.00  0.00           H  
ATOM   1000 1HG2 ILE A  59     -82.710  33.312 -12.581  1.00  0.00           H  
ATOM   1001 2HG2 ILE A  59     -82.424  31.574 -12.665  1.00  0.00           H  
ATOM   1002 3HG2 ILE A  59     -82.368  32.402 -11.109  1.00  0.00           H  
ATOM   1003 1HD1 ILE A  59     -80.011  35.263  -9.965  1.00  0.00           H  
ATOM   1004 2HD1 ILE A  59     -81.395  34.168  -9.959  1.00  0.00           H  
ATOM   1005 3HD1 ILE A  59     -79.762  33.530  -9.718  1.00  0.00           H  
ATOM   1006  N   THR A  60     -80.856  29.437 -11.520  1.00  0.00           N  
ATOM   1007  CA  THR A  60     -81.366  28.155 -11.981  1.00  0.00           C  
ATOM   1008  C   THR A  60     -82.866  28.241 -12.141  1.00  0.00           C  
ATOM   1009  O   THR A  60     -83.570  28.619 -11.202  1.00  0.00           O  
ATOM   1010  CB  THR A  60     -81.023  27.008 -11.002  1.00  0.00           C  
ATOM   1011  OG1 THR A  60     -79.601  26.891 -10.876  1.00  0.00           O  
ATOM   1012  CG2 THR A  60     -81.580  25.680 -11.545  1.00  0.00           C  
ATOM   1013  H   THR A  60     -80.927  29.691 -10.545  1.00  0.00           H  
ATOM   1014  HA  THR A  60     -80.935  27.923 -12.952  1.00  0.00           H  
ATOM   1015  HB  THR A  60     -81.457  27.212 -10.023  1.00  0.00           H  
ATOM   1016  HG1 THR A  60     -79.261  27.657 -10.410  1.00  0.00           H  
ATOM   1017 1HG2 THR A  60     -81.324  24.877 -10.856  1.00  0.00           H  
ATOM   1018 2HG2 THR A  60     -82.664  25.729 -11.643  1.00  0.00           H  
ATOM   1019 3HG2 THR A  60     -81.136  25.474 -12.522  1.00  0.00           H  
ATOM   1020  N   ILE A  61     -83.334  27.867 -13.326  1.00  0.00           N  
ATOM   1021  CA  ILE A  61     -84.742  27.857 -13.666  1.00  0.00           C  
ATOM   1022  C   ILE A  61     -85.257  26.398 -13.773  1.00  0.00           C  
ATOM   1023  O   ILE A  61     -84.697  25.626 -14.553  1.00  0.00           O  
ATOM   1024  CB  ILE A  61     -84.965  28.570 -15.016  1.00  0.00           C  
ATOM   1025  CG1 ILE A  61     -84.473  30.046 -14.940  1.00  0.00           C  
ATOM   1026  CG2 ILE A  61     -86.470  28.538 -15.359  1.00  0.00           C  
ATOM   1027  CD1 ILE A  61     -84.370  30.803 -16.261  1.00  0.00           C  
ATOM   1028  H   ILE A  61     -82.651  27.598 -14.025  1.00  0.00           H  
ATOM   1029  HA  ILE A  61     -85.276  28.427 -12.923  1.00  0.00           H  
ATOM   1030  HB  ILE A  61     -84.385  28.066 -15.770  1.00  0.00           H  
ATOM   1031 1HG1 ILE A  61     -85.167  30.576 -14.350  1.00  0.00           H  
ATOM   1032 2HG1 ILE A  61     -83.497  30.075 -14.459  1.00  0.00           H  
ATOM   1033 1HG2 ILE A  61     -86.658  29.023 -16.306  1.00  0.00           H  
ATOM   1034 2HG2 ILE A  61     -86.814  27.519 -15.426  1.00  0.00           H  
ATOM   1035 3HG2 ILE A  61     -87.019  29.051 -14.579  1.00  0.00           H  
ATOM   1036 1HD1 ILE A  61     -84.040  31.821 -16.058  1.00  0.00           H  
ATOM   1037 2HD1 ILE A  61     -83.641  30.309 -16.910  1.00  0.00           H  
ATOM   1038 3HD1 ILE A  61     -85.332  30.840 -16.760  1.00  0.00           H  
ATOM   1039  N   PRO A  62     -86.234  25.979 -12.940  1.00  0.00           N  
ATOM   1040  CA  PRO A  62     -86.905  24.678 -12.922  1.00  0.00           C  
ATOM   1041  C   PRO A  62     -87.651  24.475 -14.229  1.00  0.00           C  
ATOM   1042  O   PRO A  62     -87.979  25.450 -14.894  1.00  0.00           O  
ATOM   1043  CB  PRO A  62     -87.867  24.796 -11.736  1.00  0.00           C  
ATOM   1044  CG  PRO A  62     -87.263  25.848 -10.852  1.00  0.00           C  
ATOM   1045  CD  PRO A  62     -86.580  26.814 -11.780  1.00  0.00           C  
ATOM   1046  HA  PRO A  62     -86.166  23.881 -12.764  1.00  0.00           H  
ATOM   1047 1HB  PRO A  62     -88.874  25.052 -12.088  1.00  0.00           H  
ATOM   1048 2HB  PRO A  62     -87.954  23.822 -11.230  1.00  0.00           H  
ATOM   1049 1HG  PRO A  62     -88.044  26.330 -10.246  1.00  0.00           H  
ATOM   1050 2HG  PRO A  62     -86.557  25.388 -10.144  1.00  0.00           H  
ATOM   1051 1HD  PRO A  62     -87.229  27.651 -12.051  1.00  0.00           H  
ATOM   1052 2HD  PRO A  62     -85.670  27.133 -11.257  1.00  0.00           H  
ATOM   1053  N   ASP A  63     -87.991  23.238 -14.577  1.00  0.00           N  
ATOM   1054  CA  ASP A  63     -88.649  23.037 -15.862  1.00  0.00           C  
ATOM   1055  C   ASP A  63     -90.102  23.489 -15.848  1.00  0.00           C  
ATOM   1056  O   ASP A  63     -90.591  24.000 -16.856  1.00  0.00           O  
ATOM   1057  CB  ASP A  63     -88.600  21.560 -16.233  1.00  0.00           C  
ATOM   1058  CG  ASP A  63     -87.199  21.082 -16.543  1.00  0.00           C  
ATOM   1059  OD1 ASP A  63     -86.609  21.536 -17.499  1.00  0.00           O  
ATOM   1060  OD2 ASP A  63     -86.687  20.317 -15.770  1.00  0.00           O  
ATOM   1061  H   ASP A  63     -87.748  22.439 -14.000  1.00  0.00           H  
ATOM   1062  HA  ASP A  63     -88.113  23.609 -16.618  1.00  0.00           H  
ATOM   1063 1HB  ASP A  63     -89.004  20.966 -15.409  1.00  0.00           H  
ATOM   1064 2HB  ASP A  63     -89.234  21.383 -17.103  1.00  0.00           H  
ATOM   1065  N   GLU A  64     -90.800  23.361 -14.727  1.00  0.00           N  
ATOM   1066  CA  GLU A  64     -92.183  23.811 -14.733  1.00  0.00           C  
ATOM   1067  C   GLU A  64     -92.181  25.333 -14.914  1.00  0.00           C  
ATOM   1068  O   GLU A  64     -92.967  25.896 -15.690  1.00  0.00           O  
ATOM   1069  CB  GLU A  64     -92.864  23.394 -13.430  1.00  0.00           C  
ATOM   1070  CG  GLU A  64     -92.989  21.859 -13.250  1.00  0.00           C  
ATOM   1071  CD  GLU A  64     -91.690  21.204 -12.747  1.00  0.00           C  
ATOM   1072  OE1 GLU A  64     -90.742  21.932 -12.523  1.00  0.00           O  
ATOM   1073  OE2 GLU A  64     -91.646  19.994 -12.597  1.00  0.00           O  
ATOM   1074  H   GLU A  64     -90.401  22.920 -13.894  1.00  0.00           H  
ATOM   1075  HA  GLU A  64     -92.703  23.357 -15.575  1.00  0.00           H  
ATOM   1076 1HB  GLU A  64     -92.307  23.794 -12.584  1.00  0.00           H  
ATOM   1077 2HB  GLU A  64     -93.867  23.822 -13.393  1.00  0.00           H  
ATOM   1078 1HG  GLU A  64     -93.790  21.649 -12.542  1.00  0.00           H  
ATOM   1079 2HG  GLU A  64     -93.261  21.418 -14.208  1.00  0.00           H  
ATOM   1080  N   THR A  65     -91.225  25.971 -14.244  1.00  0.00           N  
ATOM   1081  CA  THR A  65     -91.020  27.403 -14.269  1.00  0.00           C  
ATOM   1082  C   THR A  65     -90.652  27.839 -15.676  1.00  0.00           C  
ATOM   1083  O   THR A  65     -91.219  28.801 -16.195  1.00  0.00           O  
ATOM   1084  CB  THR A  65     -89.935  27.811 -13.256  1.00  0.00           C  
ATOM   1085  OG1 THR A  65     -90.365  27.468 -11.924  1.00  0.00           O  
ATOM   1086  CG2 THR A  65     -89.681  29.277 -13.326  1.00  0.00           C  
ATOM   1087  H   THR A  65     -90.626  25.422 -13.648  1.00  0.00           H  
ATOM   1088  HA  THR A  65     -91.949  27.893 -13.989  1.00  0.00           H  
ATOM   1089  HB  THR A  65     -89.023  27.280 -13.485  1.00  0.00           H  
ATOM   1090  HG1 THR A  65     -89.636  27.583 -11.309  1.00  0.00           H  
ATOM   1091 1HG2 THR A  65     -88.913  29.543 -12.614  1.00  0.00           H  
ATOM   1092 2HG2 THR A  65     -89.351  29.528 -14.315  1.00  0.00           H  
ATOM   1093 3HG2 THR A  65     -90.595  29.822 -13.098  1.00  0.00           H  
ATOM   1094  N   ALA A  66     -89.781  27.079 -16.338  1.00  0.00           N  
ATOM   1095  CA  ALA A  66     -89.346  27.384 -17.688  1.00  0.00           C  
ATOM   1096  C   ALA A  66     -90.516  27.475 -18.655  1.00  0.00           C  
ATOM   1097  O   ALA A  66     -90.475  28.271 -19.588  1.00  0.00           O  
ATOM   1098  CB  ALA A  66     -88.397  26.332 -18.172  1.00  0.00           C  
ATOM   1099  H   ALA A  66     -89.335  26.299 -15.850  1.00  0.00           H  
ATOM   1100  HA  ALA A  66     -88.841  28.351 -17.667  1.00  0.00           H  
ATOM   1101 1HB  ALA A  66     -88.061  26.592 -19.170  1.00  0.00           H  
ATOM   1102 2HB  ALA A  66     -87.555  26.281 -17.486  1.00  0.00           H  
ATOM   1103 3HB  ALA A  66     -88.906  25.374 -18.199  1.00  0.00           H  
ATOM   1104  N   ASP A  67     -91.560  26.669 -18.444  1.00  0.00           N  
ATOM   1105  CA  ASP A  67     -92.719  26.756 -19.322  1.00  0.00           C  
ATOM   1106  C   ASP A  67     -93.627  27.915 -18.935  1.00  0.00           C  
ATOM   1107  O   ASP A  67     -94.328  28.460 -19.791  1.00  0.00           O  
ATOM   1108  CB  ASP A  67     -93.537  25.468 -19.342  1.00  0.00           C  
ATOM   1109  CG  ASP A  67     -92.864  24.296 -20.079  1.00  0.00           C  
ATOM   1110  OD1 ASP A  67     -92.433  24.462 -21.229  1.00  0.00           O  
ATOM   1111  OD2 ASP A  67     -92.864  23.212 -19.532  1.00  0.00           O  
ATOM   1112  H   ASP A  67     -91.513  25.967 -17.695  1.00  0.00           H  
ATOM   1113  HA  ASP A  67     -92.360  26.939 -20.331  1.00  0.00           H  
ATOM   1114 1HB  ASP A  67     -93.713  25.164 -18.302  1.00  0.00           H  
ATOM   1115 2HB  ASP A  67     -94.510  25.665 -19.787  1.00  0.00           H  
ATOM   1116  N   ASN A  68     -93.641  28.280 -17.655  1.00  0.00           N  
ATOM   1117  CA  ASN A  68     -94.461  29.398 -17.207  1.00  0.00           C  
ATOM   1118  C   ASN A  68     -93.836  30.730 -17.668  1.00  0.00           C  
ATOM   1119  O   ASN A  68     -94.536  31.700 -17.995  1.00  0.00           O  
ATOM   1120  CB  ASN A  68     -94.612  29.361 -15.700  1.00  0.00           C  
ATOM   1121  CG  ASN A  68     -95.484  28.223 -15.238  1.00  0.00           C  
ATOM   1122  OD1 ASN A  68     -96.333  27.710 -15.978  1.00  0.00           O  
ATOM   1123  ND2 ASN A  68     -95.285  27.811 -14.014  1.00  0.00           N  
ATOM   1124  H   ASN A  68     -93.085  27.744 -16.980  1.00  0.00           H  
ATOM   1125  HA  ASN A  68     -95.446  29.317 -17.667  1.00  0.00           H  
ATOM   1126 1HB  ASN A  68     -93.631  29.260 -15.242  1.00  0.00           H  
ATOM   1127 2HB  ASN A  68     -95.040  30.299 -15.354  1.00  0.00           H  
ATOM   1128 1HD2 ASN A  68     -95.826  27.054 -13.651  1.00  0.00           H  
ATOM   1129 2HD2 ASN A  68     -94.591  28.246 -13.443  1.00  0.00           H  
ATOM   1130  N   ILE A  69     -92.510  30.770 -17.768  1.00  0.00           N  
ATOM   1131  CA  ILE A  69     -91.874  32.006 -18.182  1.00  0.00           C  
ATOM   1132  C   ILE A  69     -91.830  32.102 -19.701  1.00  0.00           C  
ATOM   1133  O   ILE A  69     -90.902  31.634 -20.359  1.00  0.00           O  
ATOM   1134  CB  ILE A  69     -90.427  32.131 -17.635  1.00  0.00           C  
ATOM   1135  CG1 ILE A  69     -90.396  32.114 -16.067  1.00  0.00           C  
ATOM   1136  CG2 ILE A  69     -89.801  33.380 -18.149  1.00  0.00           C  
ATOM   1137  CD1 ILE A  69     -88.971  32.045 -15.439  1.00  0.00           C  
ATOM   1138  H   ILE A  69     -91.968  29.953 -17.473  1.00  0.00           H  
ATOM   1139  HA  ILE A  69     -92.459  32.842 -17.802  1.00  0.00           H  
ATOM   1140  HB  ILE A  69     -89.848  31.269 -17.976  1.00  0.00           H  
ATOM   1141 1HG1 ILE A  69     -90.895  33.007 -15.694  1.00  0.00           H  
ATOM   1142 2HG1 ILE A  69     -90.953  31.247 -15.728  1.00  0.00           H  
ATOM   1143 1HG2 ILE A  69     -88.818  33.430 -17.781  1.00  0.00           H  
ATOM   1144 2HG2 ILE A  69     -89.767  33.407 -19.230  1.00  0.00           H  
ATOM   1145 3HG2 ILE A  69     -90.349  34.208 -17.809  1.00  0.00           H  
ATOM   1146 1HD1 ILE A  69     -89.062  32.021 -14.355  1.00  0.00           H  
ATOM   1147 2HD1 ILE A  69     -88.467  31.143 -15.782  1.00  0.00           H  
ATOM   1148 3HD1 ILE A  69     -88.379  32.907 -15.709  1.00  0.00           H  
ATOM   1149  N   LYS A  70     -92.801  32.830 -20.237  1.00  0.00           N  
ATOM   1150  CA  LYS A  70     -92.939  32.980 -21.685  1.00  0.00           C  
ATOM   1151  C   LYS A  70     -92.361  34.285 -22.255  1.00  0.00           C  
ATOM   1152  O   LYS A  70     -92.025  34.342 -23.445  1.00  0.00           O  
ATOM   1153  CB  LYS A  70     -94.406  32.855 -22.068  1.00  0.00           C  
ATOM   1154  CG  LYS A  70     -94.995  31.452 -21.820  1.00  0.00           C  
ATOM   1155  CD  LYS A  70     -96.515  31.394 -22.059  1.00  0.00           C  
ATOM   1156  CE  LYS A  70     -96.863  31.589 -23.529  1.00  0.00           C  
ATOM   1157  NZ  LYS A  70     -98.291  31.368 -23.818  1.00  0.00           N  
ATOM   1158  H   LYS A  70     -93.524  33.153 -19.593  1.00  0.00           H  
ATOM   1159  HA  LYS A  70     -92.400  32.157 -22.155  1.00  0.00           H  
ATOM   1160 1HB  LYS A  70     -94.993  33.581 -21.506  1.00  0.00           H  
ATOM   1161 2HB  LYS A  70     -94.505  33.095 -23.124  1.00  0.00           H  
ATOM   1162 1HG  LYS A  70     -94.503  30.735 -22.477  1.00  0.00           H  
ATOM   1163 2HG  LYS A  70     -94.794  31.153 -20.787  1.00  0.00           H  
ATOM   1164 1HD  LYS A  70     -96.895  30.428 -21.727  1.00  0.00           H  
ATOM   1165 2HD  LYS A  70     -97.000  32.176 -21.476  1.00  0.00           H  
ATOM   1166 1HE  LYS A  70     -96.630  32.603 -23.811  1.00  0.00           H  
ATOM   1167 2HE  LYS A  70     -96.272  30.907 -24.139  1.00  0.00           H  
ATOM   1168 1HZ  LYS A  70     -98.400  31.555 -24.823  1.00  0.00           H  
ATOM   1169 2HZ  LYS A  70     -98.563  30.426 -23.607  1.00  0.00           H  
ATOM   1170 3HZ  LYS A  70     -98.856  32.011 -23.297  1.00  0.00           H  
ATOM   1171  N   THR A  71     -92.262  35.318 -21.420  1.00  0.00           N  
ATOM   1172  CA  THR A  71     -91.809  36.646 -21.841  1.00  0.00           C  
ATOM   1173  C   THR A  71     -90.520  37.010 -21.129  1.00  0.00           C  
ATOM   1174  O   THR A  71     -90.151  36.363 -20.143  1.00  0.00           O  
ATOM   1175  CB  THR A  71     -92.861  37.726 -21.512  1.00  0.00           C  
ATOM   1176  OG1 THR A  71     -93.013  37.836 -20.070  1.00  0.00           O  
ATOM   1177  CG2 THR A  71     -94.178  37.355 -22.120  1.00  0.00           C  
ATOM   1178  H   THR A  71     -92.538  35.200 -20.456  1.00  0.00           H  
ATOM   1179  HA  THR A  71     -91.626  36.642 -22.918  1.00  0.00           H  
ATOM   1180  HB  THR A  71     -92.544  38.682 -21.917  1.00  0.00           H  
ATOM   1181  HG1 THR A  71     -93.605  38.581 -19.877  1.00  0.00           H  
ATOM   1182 1HG2 THR A  71     -94.915  38.122 -21.894  1.00  0.00           H  
ATOM   1183 2HG2 THR A  71     -94.066  37.275 -23.190  1.00  0.00           H  
ATOM   1184 3HG2 THR A  71     -94.509  36.406 -21.716  1.00  0.00           H  
ATOM   1185  N   VAL A  72     -89.843  38.054 -21.612  1.00  0.00           N  
ATOM   1186  CA  VAL A  72     -88.623  38.533 -20.996  1.00  0.00           C  
ATOM   1187  C   VAL A  72     -88.959  39.133 -19.672  1.00  0.00           C  
ATOM   1188  O   VAL A  72     -88.263  38.917 -18.693  1.00  0.00           O  
ATOM   1189  CB  VAL A  72     -87.888  39.502 -21.896  1.00  0.00           C  
ATOM   1190  CG1 VAL A  72     -86.730  40.167 -21.170  1.00  0.00           C  
ATOM   1191  CG2 VAL A  72     -87.401  38.748 -23.062  1.00  0.00           C  
ATOM   1192  H   VAL A  72     -90.233  38.591 -22.390  1.00  0.00           H  
ATOM   1193  HA  VAL A  72     -87.965  37.682 -20.835  1.00  0.00           H  
ATOM   1194  HB  VAL A  72     -88.535  40.230 -22.203  1.00  0.00           H  
ATOM   1195 1HG1 VAL A  72     -86.210  40.849 -21.840  1.00  0.00           H  
ATOM   1196 2HG1 VAL A  72     -87.101  40.733 -20.322  1.00  0.00           H  
ATOM   1197 3HG1 VAL A  72     -86.060  39.416 -20.826  1.00  0.00           H  
ATOM   1198 1HG2 VAL A  72     -86.885  39.405 -23.708  1.00  0.00           H  
ATOM   1199 2HG2 VAL A  72     -86.740  37.981 -22.726  1.00  0.00           H  
ATOM   1200 3HG2 VAL A  72     -88.238  38.296 -23.592  1.00  0.00           H  
ATOM   1201  N   GLN A  73     -90.060  39.858 -19.615  1.00  0.00           N  
ATOM   1202  CA  GLN A  73     -90.430  40.487 -18.359  1.00  0.00           C  
ATOM   1203  C   GLN A  73     -90.519  39.421 -17.244  1.00  0.00           C  
ATOM   1204  O   GLN A  73     -90.059  39.653 -16.117  1.00  0.00           O  
ATOM   1205  CB  GLN A  73     -91.766  41.208 -18.534  1.00  0.00           C  
ATOM   1206  CG  GLN A  73     -91.672  42.436 -19.423  1.00  0.00           C  
ATOM   1207  CD  GLN A  73     -93.014  43.060 -19.734  1.00  0.00           C  
ATOM   1208  OE1 GLN A  73     -94.002  42.349 -19.942  1.00  0.00           O  
ATOM   1209  NE2 GLN A  73     -93.065  44.385 -19.766  1.00  0.00           N  
ATOM   1210  H   GLN A  73     -90.588  40.004 -20.479  1.00  0.00           H  
ATOM   1211  HA  GLN A  73     -89.665  41.215 -18.095  1.00  0.00           H  
ATOM   1212 1HB  GLN A  73     -92.489  40.524 -18.975  1.00  0.00           H  
ATOM   1213 2HB  GLN A  73     -92.148  41.513 -17.562  1.00  0.00           H  
ATOM   1214 1HG  GLN A  73     -91.046  43.182 -18.933  1.00  0.00           H  
ATOM   1215 2HG  GLN A  73     -91.224  42.136 -20.357  1.00  0.00           H  
ATOM   1216 1HE2 GLN A  73     -93.929  44.847 -19.969  1.00  0.00           H  
ATOM   1217 2HE2 GLN A  73     -92.242  44.934 -19.581  1.00  0.00           H  
ATOM   1218  N   GLU A  74     -91.050  38.236 -17.559  1.00  0.00           N  
ATOM   1219  CA  GLU A  74     -91.073  37.181 -16.553  1.00  0.00           C  
ATOM   1220  C   GLU A  74     -89.652  36.605 -16.303  1.00  0.00           C  
ATOM   1221  O   GLU A  74     -89.296  36.338 -15.148  1.00  0.00           O  
ATOM   1222  CB  GLU A  74     -92.083  36.102 -16.943  1.00  0.00           C  
ATOM   1223  CG  GLU A  74     -93.544  36.551 -16.862  1.00  0.00           C  
ATOM   1224  CD  GLU A  74     -93.985  36.896 -15.465  1.00  0.00           C  
ATOM   1225  OE1 GLU A  74     -93.749  36.110 -14.581  1.00  0.00           O  
ATOM   1226  OE2 GLU A  74     -94.549  37.947 -15.282  1.00  0.00           O  
ATOM   1227  H   GLU A  74     -91.469  38.089 -18.479  1.00  0.00           H  
ATOM   1228  HA  GLU A  74     -91.418  37.617 -15.615  1.00  0.00           H  
ATOM   1229 1HB  GLU A  74     -91.908  35.806 -17.979  1.00  0.00           H  
ATOM   1230 2HB  GLU A  74     -91.956  35.226 -16.312  1.00  0.00           H  
ATOM   1231 1HG  GLU A  74     -93.674  37.430 -17.492  1.00  0.00           H  
ATOM   1232 2HG  GLU A  74     -94.178  35.759 -17.258  1.00  0.00           H  
ATOM   1233  N   VAL A  75     -88.806  36.505 -17.355  1.00  0.00           N  
ATOM   1234  CA  VAL A  75     -87.435  35.985 -17.181  1.00  0.00           C  
ATOM   1235  C   VAL A  75     -86.625  36.902 -16.271  1.00  0.00           C  
ATOM   1236  O   VAL A  75     -85.901  36.422 -15.387  1.00  0.00           O  
ATOM   1237  CB  VAL A  75     -86.613  35.910 -18.519  1.00  0.00           C  
ATOM   1238  CG1 VAL A  75     -85.161  35.534 -18.222  1.00  0.00           C  
ATOM   1239  CG2 VAL A  75     -87.146  34.903 -19.497  1.00  0.00           C  
ATOM   1240  H   VAL A  75     -89.173  36.692 -18.296  1.00  0.00           H  
ATOM   1241  HA  VAL A  75     -87.487  35.001 -16.724  1.00  0.00           H  
ATOM   1242  HB  VAL A  75     -86.626  36.892 -18.976  1.00  0.00           H  
ATOM   1243 1HG1 VAL A  75     -84.626  35.508 -19.146  1.00  0.00           H  
ATOM   1244 2HG1 VAL A  75     -84.697  36.252 -17.573  1.00  0.00           H  
ATOM   1245 3HG1 VAL A  75     -85.121  34.550 -17.757  1.00  0.00           H  
ATOM   1246 1HG2 VAL A  75     -86.540  34.922 -20.401  1.00  0.00           H  
ATOM   1247 2HG2 VAL A  75     -87.100  33.915 -19.064  1.00  0.00           H  
ATOM   1248 3HG2 VAL A  75     -88.157  35.145 -19.750  1.00  0.00           H  
ATOM   1249  N   ILE A  76     -86.731  38.219 -16.479  1.00  0.00           N  
ATOM   1250  CA  ILE A  76     -85.902  39.116 -15.699  1.00  0.00           C  
ATOM   1251  C   ILE A  76     -86.400  39.126 -14.275  1.00  0.00           C  
ATOM   1252  O   ILE A  76     -85.591  39.094 -13.361  1.00  0.00           O  
ATOM   1253  CB  ILE A  76     -85.891  40.594 -16.225  1.00  0.00           C  
ATOM   1254  CG1 ILE A  76     -87.271  41.300 -15.953  1.00  0.00           C  
ATOM   1255  CG2 ILE A  76     -85.565  40.624 -17.717  1.00  0.00           C  
ATOM   1256  CD1 ILE A  76     -87.387  42.723 -16.293  1.00  0.00           C  
ATOM   1257  H   ILE A  76     -87.358  38.549 -17.209  1.00  0.00           H  
ATOM   1258  HA  ILE A  76     -84.883  38.741 -15.707  1.00  0.00           H  
ATOM   1259  HB  ILE A  76     -85.130  41.145 -15.690  1.00  0.00           H  
ATOM   1260 1HG1 ILE A  76     -88.027  40.768 -16.466  1.00  0.00           H  
ATOM   1261 2HG1 ILE A  76     -87.468  41.310 -14.906  1.00  0.00           H  
ATOM   1262 1HG2 ILE A  76     -85.530  41.627 -18.057  1.00  0.00           H  
ATOM   1263 2HG2 ILE A  76     -84.646  40.167 -17.918  1.00  0.00           H  
ATOM   1264 3HG2 ILE A  76     -86.308  40.099 -18.247  1.00  0.00           H  
ATOM   1265 1HD1 ILE A  76     -88.382  43.076 -16.021  1.00  0.00           H  
ATOM   1266 2HD1 ILE A  76     -86.635  43.305 -15.756  1.00  0.00           H  
ATOM   1267 3HD1 ILE A  76     -87.271  42.838 -17.325  1.00  0.00           H  
ATOM   1268  N   ASP A  77     -87.718  39.031 -14.043  1.00  0.00           N  
ATOM   1269  CA  ASP A  77     -88.171  39.074 -12.670  1.00  0.00           C  
ATOM   1270  C   ASP A  77     -87.678  37.841 -11.929  1.00  0.00           C  
ATOM   1271  O   ASP A  77     -87.256  37.918 -10.776  1.00  0.00           O  
ATOM   1272  CB  ASP A  77     -89.695  39.184 -12.605  1.00  0.00           C  
ATOM   1273  CG  ASP A  77     -90.198  39.553 -11.205  1.00  0.00           C  
ATOM   1274  OD1 ASP A  77     -89.879  40.643 -10.748  1.00  0.00           O  
ATOM   1275  OD2 ASP A  77     -90.883  38.764 -10.604  1.00  0.00           O  
ATOM   1276  H   ASP A  77     -88.400  39.047 -14.809  1.00  0.00           H  
ATOM   1277  HA  ASP A  77     -87.750  39.956 -12.194  1.00  0.00           H  
ATOM   1278 1HB  ASP A  77     -90.034  39.937 -13.321  1.00  0.00           H  
ATOM   1279 2HB  ASP A  77     -90.140  38.230 -12.909  1.00  0.00           H  
ATOM   1280  N   TYR A  78     -87.648  36.691 -12.593  1.00  0.00           N  
ATOM   1281  CA  TYR A  78     -87.158  35.512 -11.908  1.00  0.00           C  
ATOM   1282  C   TYR A  78     -85.700  35.767 -11.446  1.00  0.00           C  
ATOM   1283  O   TYR A  78     -85.371  35.593 -10.266  1.00  0.00           O  
ATOM   1284  CB  TYR A  78     -87.288  34.296 -12.827  1.00  0.00           C  
ATOM   1285  CG  TYR A  78     -86.929  33.007 -12.186  1.00  0.00           C  
ATOM   1286  CD1 TYR A  78     -87.850  32.393 -11.359  1.00  0.00           C  
ATOM   1287  CD2 TYR A  78     -85.719  32.435 -12.404  1.00  0.00           C  
ATOM   1288  CE1 TYR A  78     -87.543  31.210 -10.753  1.00  0.00           C  
ATOM   1289  CE2 TYR A  78     -85.418  31.247 -11.793  1.00  0.00           C  
ATOM   1290  CZ  TYR A  78     -86.317  30.640 -10.977  1.00  0.00           C  
ATOM   1291  OH  TYR A  78     -85.990  29.469 -10.362  1.00  0.00           O  
ATOM   1292  H   TYR A  78     -88.041  36.624 -13.539  1.00  0.00           H  
ATOM   1293  HA  TYR A  78     -87.766  35.348 -11.020  1.00  0.00           H  
ATOM   1294 1HB  TYR A  78     -88.315  34.228 -13.189  1.00  0.00           H  
ATOM   1295 2HB  TYR A  78     -86.649  34.434 -13.702  1.00  0.00           H  
ATOM   1296  HD1 TYR A  78     -88.820  32.857 -11.187  1.00  0.00           H  
ATOM   1297  HD2 TYR A  78     -84.993  32.919 -13.057  1.00  0.00           H  
ATOM   1298  HE1 TYR A  78     -88.264  30.726 -10.095  1.00  0.00           H  
ATOM   1299  HE2 TYR A  78     -84.455  30.786 -11.955  1.00  0.00           H  
ATOM   1300  HH  TYR A  78     -85.094  29.185 -10.653  1.00  0.00           H  
ATOM   1301  N   ILE A  79     -84.865  36.279 -12.365  1.00  0.00           N  
ATOM   1302  CA  ILE A  79     -83.449  36.571 -12.107  1.00  0.00           C  
ATOM   1303  C   ILE A  79     -83.228  37.651 -11.043  1.00  0.00           C  
ATOM   1304  O   ILE A  79     -82.332  37.528 -10.211  1.00  0.00           O  
ATOM   1305  CB  ILE A  79     -82.748  37.008 -13.426  1.00  0.00           C  
ATOM   1306  CG1 ILE A  79     -82.676  35.790 -14.398  1.00  0.00           C  
ATOM   1307  CG2 ILE A  79     -81.345  37.680 -13.175  1.00  0.00           C  
ATOM   1308  CD1 ILE A  79     -82.288  36.137 -15.781  1.00  0.00           C  
ATOM   1309  H   ILE A  79     -85.235  36.429 -13.313  1.00  0.00           H  
ATOM   1310  HA  ILE A  79     -82.984  35.655 -11.748  1.00  0.00           H  
ATOM   1311  HB  ILE A  79     -83.386  37.745 -13.911  1.00  0.00           H  
ATOM   1312 1HG1 ILE A  79     -81.969  35.072 -14.037  1.00  0.00           H  
ATOM   1313 2HG1 ILE A  79     -83.660  35.320 -14.434  1.00  0.00           H  
ATOM   1314 1HG2 ILE A  79     -80.922  38.002 -14.113  1.00  0.00           H  
ATOM   1315 2HG2 ILE A  79     -81.451  38.554 -12.538  1.00  0.00           H  
ATOM   1316 3HG2 ILE A  79     -80.668  36.990 -12.702  1.00  0.00           H  
ATOM   1317 1HD1 ILE A  79     -82.287  35.238 -16.391  1.00  0.00           H  
ATOM   1318 2HD1 ILE A  79     -83.009  36.846 -16.176  1.00  0.00           H  
ATOM   1319 3HD1 ILE A  79     -81.305  36.577 -15.804  1.00  0.00           H  
ATOM   1320  N   ILE A  80     -84.004  38.728 -11.128  1.00  0.00           N  
ATOM   1321  CA  ILE A  80     -83.942  39.882 -10.238  1.00  0.00           C  
ATOM   1322  C   ILE A  80     -84.422  39.591  -8.819  1.00  0.00           C  
ATOM   1323  O   ILE A  80     -83.814  40.074  -7.863  1.00  0.00           O  
ATOM   1324  CB  ILE A  80     -84.730  41.070 -10.843  1.00  0.00           C  
ATOM   1325  CG1 ILE A  80     -83.981  41.555 -12.122  1.00  0.00           C  
ATOM   1326  CG2 ILE A  80     -84.905  42.210  -9.806  1.00  0.00           C  
ATOM   1327  CD1 ILE A  80     -84.758  42.509 -13.009  1.00  0.00           C  
ATOM   1328  H   ILE A  80     -84.691  38.740 -11.875  1.00  0.00           H  
ATOM   1329  HA  ILE A  80     -82.902  40.187 -10.172  1.00  0.00           H  
ATOM   1330  HB  ILE A  80     -85.711  40.721 -11.157  1.00  0.00           H  
ATOM   1331 1HG1 ILE A  80     -83.059  42.045 -11.818  1.00  0.00           H  
ATOM   1332 2HG1 ILE A  80     -83.724  40.681 -12.719  1.00  0.00           H  
ATOM   1333 1HG2 ILE A  80     -85.462  43.028 -10.247  1.00  0.00           H  
ATOM   1334 2HG2 ILE A  80     -85.454  41.852  -8.935  1.00  0.00           H  
ATOM   1335 3HG2 ILE A  80     -83.924  42.569  -9.489  1.00  0.00           H  
ATOM   1336 1HD1 ILE A  80     -84.152  42.770 -13.867  1.00  0.00           H  
ATOM   1337 2HD1 ILE A  80     -85.671  42.023 -13.344  1.00  0.00           H  
ATOM   1338 3HD1 ILE A  80     -85.009  43.416 -12.469  1.00  0.00           H  
ATOM   1339  N   GLN A  81     -85.535  38.867  -8.670  1.00  0.00           N  
ATOM   1340  CA  GLN A  81     -86.065  38.562  -7.346  1.00  0.00           C  
ATOM   1341  C   GLN A  81     -85.169  37.596  -6.556  1.00  0.00           C  
ATOM   1342  O   GLN A  81     -85.149  37.661  -5.326  1.00  0.00           O  
ATOM   1343  CB  GLN A  81     -87.470  37.960  -7.442  1.00  0.00           C  
ATOM   1344  CG  GLN A  81     -88.573  38.894  -7.989  1.00  0.00           C  
ATOM   1345  CD  GLN A  81     -88.813  40.140  -7.187  1.00  0.00           C  
ATOM   1346  OE1 GLN A  81     -88.558  40.195  -5.976  1.00  0.00           O  
ATOM   1347  NE2 GLN A  81     -89.341  41.160  -7.860  1.00  0.00           N  
ATOM   1348  H   GLN A  81     -86.038  38.532  -9.496  1.00  0.00           H  
ATOM   1349  HA  GLN A  81     -86.120  39.491  -6.782  1.00  0.00           H  
ATOM   1350 1HB  GLN A  81     -87.432  37.092  -8.108  1.00  0.00           H  
ATOM   1351 2HB  GLN A  81     -87.780  37.604  -6.463  1.00  0.00           H  
ATOM   1352 1HG  GLN A  81     -88.277  39.224  -8.977  1.00  0.00           H  
ATOM   1353 2HG  GLN A  81     -89.512  38.343  -8.062  1.00  0.00           H  
ATOM   1354 1HE2 GLN A  81     -89.543  42.020  -7.402  1.00  0.00           H  
ATOM   1355 2HE2 GLN A  81     -89.562  41.048  -8.870  1.00  0.00           H  
ATOM   1356  N   LEU A  82     -84.462  36.695  -7.250  1.00  0.00           N  
ATOM   1357  CA  LEU A  82     -83.563  35.741  -6.603  1.00  0.00           C  
ATOM   1358  C   LEU A  82     -82.178  36.327  -6.314  1.00  0.00           C  
ATOM   1359  O   LEU A  82     -81.208  35.939  -6.967  1.00  0.00           O  
ATOM   1360  OXT LEU A  82     -81.978  36.825  -5.207  1.00  0.00           O  
ATOM   1361  CB  LEU A  82     -83.397  34.510  -7.493  1.00  0.00           C  
ATOM   1362  CG  LEU A  82     -84.648  33.645  -7.743  1.00  0.00           C  
ATOM   1363  CD1 LEU A  82     -84.303  32.614  -8.773  1.00  0.00           C  
ATOM   1364  CD2 LEU A  82     -85.112  32.962  -6.454  1.00  0.00           C  
ATOM   1365  H   LEU A  82     -84.579  36.644  -8.268  1.00  0.00           H  
ATOM   1366  HA  LEU A  82     -84.000  35.457  -5.652  1.00  0.00           H  
ATOM   1367 1HB  LEU A  82     -83.065  34.865  -8.469  1.00  0.00           H  
ATOM   1368 2HB  LEU A  82     -82.619  33.876  -7.075  1.00  0.00           H  
ATOM   1369  HG  LEU A  82     -85.455  34.267  -8.131  1.00  0.00           H  
ATOM   1370 1HD1 LEU A  82     -85.176  32.015  -8.952  1.00  0.00           H  
ATOM   1371 2HD1 LEU A  82     -84.005  33.119  -9.687  1.00  0.00           H  
ATOM   1372 3HD1 LEU A  82     -83.493  31.980  -8.419  1.00  0.00           H  
ATOM   1373 1HD2 LEU A  82     -85.987  32.348  -6.671  1.00  0.00           H  
ATOM   1374 2HD2 LEU A  82     -84.311  32.330  -6.069  1.00  0.00           H  
ATOM   1375 3HD2 LEU A  82     -85.376  33.704  -5.708  1.00  0.00           H  
TER                                                                             
ATOM   1377  N   ASN B   1     -96.465  13.779 -16.061  1.00  0.00           N  
ATOM   1378  CA  ASN B   1     -96.919  12.860 -17.101  1.00  0.00           C  
ATOM   1379  C   ASN B   1     -95.793  12.441 -18.054  1.00  0.00           C  
ATOM   1380  O   ASN B   1     -94.647  12.879 -17.916  1.00  0.00           O  
ATOM   1381  CB  ASN B   1     -98.098  13.466 -17.870  1.00  0.00           C  
ATOM   1382  CG  ASN B   1     -97.743  14.719 -18.680  1.00  0.00           C  
ATOM   1383  OD1 ASN B   1     -96.560  14.990 -18.937  1.00  0.00           O  
ATOM   1384  ND2 ASN B   1     -98.748  15.471 -19.072  1.00  0.00           N  
ATOM   1385 1H   ASN B   1     -96.849  13.486 -15.173  1.00  0.00           H  
ATOM   1386 2H   ASN B   1     -95.458  13.768 -16.004  1.00  0.00           H  
ATOM   1387 3H   ASN B   1     -96.786  14.714 -16.267  1.00  0.00           H  
ATOM   1388  HA  ASN B   1     -97.272  11.949 -16.614  1.00  0.00           H  
ATOM   1389 1HB  ASN B   1     -98.522  12.724 -18.545  1.00  0.00           H  
ATOM   1390 2HB  ASN B   1     -98.883  13.731 -17.161  1.00  0.00           H  
ATOM   1391 1HD2 ASN B   1     -98.575  16.303 -19.605  1.00  0.00           H  
ATOM   1392 2HD2 ASN B   1     -99.692  15.218 -18.842  1.00  0.00           H  
ATOM   1393  N   GLN B   2     -96.164  11.625 -19.044  1.00  0.00           N  
ATOM   1394  CA  GLN B   2     -95.258  11.074 -20.053  1.00  0.00           C  
ATOM   1395  C   GLN B   2     -94.548  12.132 -20.905  1.00  0.00           C  
ATOM   1396  O   GLN B   2     -93.386  11.952 -21.297  1.00  0.00           O  
ATOM   1397  CB  GLN B   2     -96.071  10.130 -20.943  1.00  0.00           C  
ATOM   1398  CG  GLN B   2     -95.307   9.433 -22.014  1.00  0.00           C  
ATOM   1399  CD  GLN B   2     -96.161   8.435 -22.758  1.00  0.00           C  
ATOM   1400  OE1 GLN B   2     -97.390   8.465 -22.645  1.00  0.00           O  
ATOM   1401  NE2 GLN B   2     -95.534   7.553 -23.517  1.00  0.00           N  
ATOM   1402  H   GLN B   2     -97.129  11.326 -19.081  1.00  0.00           H  
ATOM   1403  HA  GLN B   2     -94.491  10.495 -19.536  1.00  0.00           H  
ATOM   1404 1HB  GLN B   2     -96.536   9.365 -20.322  1.00  0.00           H  
ATOM   1405 2HB  GLN B   2     -96.871  10.691 -21.423  1.00  0.00           H  
ATOM   1406 1HG  GLN B   2     -95.002  10.184 -22.722  1.00  0.00           H  
ATOM   1407 2HG  GLN B   2     -94.437   8.923 -21.592  1.00  0.00           H  
ATOM   1408 1HE2 GLN B   2     -96.059   6.881 -24.032  1.00  0.00           H  
ATOM   1409 2HE2 GLN B   2     -94.511   7.567 -23.585  1.00  0.00           H  
ATOM   1410  N   ILE B   3     -95.254  13.213 -21.221  1.00  0.00           N  
ATOM   1411  CA  ILE B   3     -94.695  14.270 -22.045  1.00  0.00           C  
ATOM   1412  C   ILE B   3     -93.592  14.992 -21.289  1.00  0.00           C  
ATOM   1413  O   ILE B   3     -92.509  15.237 -21.840  1.00  0.00           O  
ATOM   1414  CB  ILE B   3     -95.781  15.273 -22.463  1.00  0.00           C  
ATOM   1415  CG1 ILE B   3     -96.780  14.564 -23.387  1.00  0.00           C  
ATOM   1416  CG2 ILE B   3     -95.121  16.473 -23.176  1.00  0.00           C  
ATOM   1417  CD1 ILE B   3     -98.059  15.324 -23.645  1.00  0.00           C  
ATOM   1418  H   ILE B   3     -96.206  13.293 -20.887  1.00  0.00           H  
ATOM   1419  HA  ILE B   3     -94.263  13.822 -22.940  1.00  0.00           H  
ATOM   1420  HB  ILE B   3     -96.324  15.620 -21.584  1.00  0.00           H  
ATOM   1421 1HG1 ILE B   3     -96.296  14.380 -24.323  1.00  0.00           H  
ATOM   1422 2HG1 ILE B   3     -97.046  13.604 -22.947  1.00  0.00           H  
ATOM   1423 1HG2 ILE B   3     -95.873  17.189 -23.480  1.00  0.00           H  
ATOM   1424 2HG2 ILE B   3     -94.424  16.973 -22.508  1.00  0.00           H  
ATOM   1425 3HG2 ILE B   3     -94.581  16.119 -24.057  1.00  0.00           H  
ATOM   1426 1HD1 ILE B   3     -98.697  14.733 -24.305  1.00  0.00           H  
ATOM   1427 2HD1 ILE B   3     -98.578  15.494 -22.699  1.00  0.00           H  
ATOM   1428 3HD1 ILE B   3     -97.852  16.276 -24.117  1.00  0.00           H  
ATOM   1429  N   LYS B   4     -93.869  15.323 -20.025  1.00  0.00           N  
ATOM   1430  CA  LYS B   4     -92.898  16.014 -19.203  1.00  0.00           C  
ATOM   1431  C   LYS B   4     -91.683  15.147 -18.931  1.00  0.00           C  
ATOM   1432  O   LYS B   4     -90.571  15.672 -18.875  1.00  0.00           O  
ATOM   1433  CB  LYS B   4     -93.518  16.470 -17.884  1.00  0.00           C  
ATOM   1434  CG  LYS B   4     -94.543  17.618 -17.982  1.00  0.00           C  
ATOM   1435  CD  LYS B   4     -93.889  18.951 -18.377  1.00  0.00           C  
ATOM   1436  CE  LYS B   4     -94.876  20.110 -18.283  1.00  0.00           C  
ATOM   1437  NZ  LYS B   4     -94.260  21.402 -18.707  1.00  0.00           N  
ATOM   1438  H   LYS B   4     -94.796  15.111 -19.655  1.00  0.00           H  
ATOM   1439  HA  LYS B   4     -92.552  16.886 -19.749  1.00  0.00           H  
ATOM   1440 1HB  LYS B   4     -94.026  15.618 -17.426  1.00  0.00           H  
ATOM   1441 2HB  LYS B   4     -92.728  16.780 -17.203  1.00  0.00           H  
ATOM   1442 1HG  LYS B   4     -95.288  17.362 -18.736  1.00  0.00           H  
ATOM   1443 2HG  LYS B   4     -95.048  17.734 -17.025  1.00  0.00           H  
ATOM   1444 1HD  LYS B   4     -93.035  19.152 -17.727  1.00  0.00           H  
ATOM   1445 2HD  LYS B   4     -93.538  18.904 -19.405  1.00  0.00           H  
ATOM   1446 1HE  LYS B   4     -95.737  19.903 -18.917  1.00  0.00           H  
ATOM   1447 2HE  LYS B   4     -95.212  20.206 -17.250  1.00  0.00           H  
ATOM   1448 1HZ  LYS B   4     -94.927  22.148 -18.629  1.00  0.00           H  
ATOM   1449 2HZ  LYS B   4     -93.457  21.627 -18.129  1.00  0.00           H  
ATOM   1450 3HZ  LYS B   4     -93.943  21.359 -19.669  1.00  0.00           H  
ATOM   1451  N   GLN B   5     -91.865  13.829 -18.791  1.00  0.00           N  
ATOM   1452  CA  GLN B   5     -90.711  12.978 -18.540  1.00  0.00           C  
ATOM   1453  C   GLN B   5     -89.746  13.021 -19.719  1.00  0.00           C  
ATOM   1454  O   GLN B   5     -88.535  13.135 -19.513  1.00  0.00           O  
ATOM   1455  CB  GLN B   5     -91.150  11.537 -18.289  1.00  0.00           C  
ATOM   1456  CG  GLN B   5     -91.857  11.317 -16.972  1.00  0.00           C  
ATOM   1457  CD  GLN B   5     -92.454   9.933 -16.865  1.00  0.00           C  
ATOM   1458  OE1 GLN B   5     -92.651   9.250 -17.876  1.00  0.00           O  
ATOM   1459  NE2 GLN B   5     -92.748   9.508 -15.644  1.00  0.00           N  
ATOM   1460  H   GLN B   5     -92.817  13.448 -18.793  1.00  0.00           H  
ATOM   1461  HA  GLN B   5     -90.192  13.350 -17.659  1.00  0.00           H  
ATOM   1462 1HB  GLN B   5     -91.827  11.229 -19.087  1.00  0.00           H  
ATOM   1463 2HB  GLN B   5     -90.283  10.880 -18.323  1.00  0.00           H  
ATOM   1464 1HG  GLN B   5     -91.130  11.432 -16.171  1.00  0.00           H  
ATOM   1465 2HG  GLN B   5     -92.641  12.047 -16.857  1.00  0.00           H  
ATOM   1466 1HE2 GLN B   5     -93.147   8.600 -15.512  1.00  0.00           H  
ATOM   1467 2HE2 GLN B   5     -92.572  10.092 -14.850  1.00  0.00           H  
ATOM   1468  N   LEU B   6     -90.263  13.021 -20.954  1.00  0.00           N  
ATOM   1469  CA  LEU B   6     -89.345  13.072 -22.085  1.00  0.00           C  
ATOM   1470  C   LEU B   6     -88.644  14.420 -22.177  1.00  0.00           C  
ATOM   1471  O   LEU B   6     -87.455  14.487 -22.525  1.00  0.00           O  
ATOM   1472  CB  LEU B   6     -90.045  12.768 -23.404  1.00  0.00           C  
ATOM   1473  CG  LEU B   6     -89.120  12.731 -24.676  1.00  0.00           C  
ATOM   1474  CD1 LEU B   6     -87.979  11.662 -24.502  1.00  0.00           C  
ATOM   1475  CD2 LEU B   6     -89.990  12.422 -25.888  1.00  0.00           C  
ATOM   1476  H   LEU B   6     -91.275  12.888 -21.087  1.00  0.00           H  
ATOM   1477  HA  LEU B   6     -88.597  12.310 -21.911  1.00  0.00           H  
ATOM   1478 1HB  LEU B   6     -90.547  11.824 -23.306  1.00  0.00           H  
ATOM   1479 2HB  LEU B   6     -90.806  13.541 -23.566  1.00  0.00           H  
ATOM   1480  HG  LEU B   6     -88.649  13.706 -24.819  1.00  0.00           H  
ATOM   1481 1HD1 LEU B   6     -87.357  11.637 -25.362  1.00  0.00           H  
ATOM   1482 2HD1 LEU B   6     -87.358  11.908 -23.656  1.00  0.00           H  
ATOM   1483 3HD1 LEU B   6     -88.392  10.702 -24.361  1.00  0.00           H  
ATOM   1484 1HD2 LEU B   6     -89.379  12.416 -26.767  1.00  0.00           H  
ATOM   1485 2HD2 LEU B   6     -90.471  11.455 -25.779  1.00  0.00           H  
ATOM   1486 3HD2 LEU B   6     -90.755  13.200 -25.983  1.00  0.00           H  
ATOM   1487  N   LYS B   7     -89.380  15.500 -21.913  1.00  0.00           N  
ATOM   1488  CA  LYS B   7     -88.781  16.824 -21.952  1.00  0.00           C  
ATOM   1489  C   LYS B   7     -87.666  16.949 -20.898  1.00  0.00           C  
ATOM   1490  O   LYS B   7     -86.590  17.504 -21.173  1.00  0.00           O  
ATOM   1491  CB  LYS B   7     -89.876  17.879 -21.800  1.00  0.00           C  
ATOM   1492  CG  LYS B   7     -90.745  18.025 -23.053  1.00  0.00           C  
ATOM   1493  CD  LYS B   7     -91.818  19.090 -22.895  1.00  0.00           C  
ATOM   1494  CE  LYS B   7     -92.629  19.238 -24.184  1.00  0.00           C  
ATOM   1495  NZ  LYS B   7     -93.729  20.263 -24.068  1.00  0.00           N  
ATOM   1496  H   LYS B   7     -90.377  15.391 -21.690  1.00  0.00           H  
ATOM   1497  HA  LYS B   7     -88.324  16.961 -22.931  1.00  0.00           H  
ATOM   1498 1HB  LYS B   7     -90.535  17.574 -20.991  1.00  0.00           H  
ATOM   1499 2HB  LYS B   7     -89.479  18.817 -21.528  1.00  0.00           H  
ATOM   1500 1HG  LYS B   7     -90.110  18.283 -23.900  1.00  0.00           H  
ATOM   1501 2HG  LYS B   7     -91.224  17.069 -23.266  1.00  0.00           H  
ATOM   1502 1HD  LYS B   7     -92.487  18.805 -22.081  1.00  0.00           H  
ATOM   1503 2HD  LYS B   7     -91.358  20.045 -22.646  1.00  0.00           H  
ATOM   1504 1HE  LYS B   7     -91.958  19.530 -24.994  1.00  0.00           H  
ATOM   1505 2HE  LYS B   7     -93.071  18.274 -24.429  1.00  0.00           H  
ATOM   1506 1HZ  LYS B   7     -94.222  20.300 -24.953  1.00  0.00           H  
ATOM   1507 2HZ  LYS B   7     -94.379  20.022 -23.333  1.00  0.00           H  
ATOM   1508 3HZ  LYS B   7     -93.350  21.177 -23.860  1.00  0.00           H  
ATOM   1509  N   LYS B   8     -87.880  16.367 -19.713  1.00  0.00           N  
ATOM   1510  CA  LYS B   8     -86.848  16.373 -18.691  1.00  0.00           C  
ATOM   1511  C   LYS B   8     -85.635  15.551 -19.140  1.00  0.00           C  
ATOM   1512  O   LYS B   8     -84.498  15.974 -18.905  1.00  0.00           O  
ATOM   1513  CB  LYS B   8     -87.406  15.892 -17.355  1.00  0.00           C  
ATOM   1514  CG  LYS B   8     -88.351  16.914 -16.714  1.00  0.00           C  
ATOM   1515  CD  LYS B   8     -88.949  16.432 -15.404  1.00  0.00           C  
ATOM   1516  CE  LYS B   8     -89.868  17.508 -14.813  1.00  0.00           C  
ATOM   1517  NZ  LYS B   8     -90.489  17.093 -13.513  1.00  0.00           N  
ATOM   1518  H   LYS B   8     -88.798  15.959 -19.508  1.00  0.00           H  
ATOM   1519  HA  LYS B   8     -86.513  17.402 -18.552  1.00  0.00           H  
ATOM   1520 1HB  LYS B   8     -87.958  14.962 -17.508  1.00  0.00           H  
ATOM   1521 2HB  LYS B   8     -86.590  15.690 -16.665  1.00  0.00           H  
ATOM   1522 1HG  LYS B   8     -87.788  17.834 -16.522  1.00  0.00           H  
ATOM   1523 2HG  LYS B   8     -89.153  17.152 -17.408  1.00  0.00           H  
ATOM   1524 1HD  LYS B   8     -89.528  15.523 -15.583  1.00  0.00           H  
ATOM   1525 2HD  LYS B   8     -88.152  16.209 -14.697  1.00  0.00           H  
ATOM   1526 1HE  LYS B   8     -89.283  18.415 -14.646  1.00  0.00           H  
ATOM   1527 2HE  LYS B   8     -90.663  17.729 -15.526  1.00  0.00           H  
ATOM   1528 1HZ  LYS B   8     -91.083  17.865 -13.165  1.00  0.00           H  
ATOM   1529 2HZ  LYS B   8     -91.051  16.266 -13.646  1.00  0.00           H  
ATOM   1530 3HZ  LYS B   8     -89.766  16.904 -12.836  1.00  0.00           H  
ATOM   1531  N   LEU B   9     -85.850  14.413 -19.834  1.00  0.00           N  
ATOM   1532  CA  LEU B   9     -84.706  13.629 -20.297  1.00  0.00           C  
ATOM   1533  C   LEU B   9     -83.878  14.451 -21.263  1.00  0.00           C  
ATOM   1534  O   LEU B   9     -82.655  14.451 -21.162  1.00  0.00           O  
ATOM   1535  CB  LEU B   9     -85.140  12.334 -21.021  1.00  0.00           C  
ATOM   1536  CG  LEU B   9     -85.775  11.203 -20.172  1.00  0.00           C  
ATOM   1537  CD1 LEU B   9     -86.316  10.106 -21.090  1.00  0.00           C  
ATOM   1538  CD2 LEU B   9     -84.740  10.619 -19.260  1.00  0.00           C  
ATOM   1539  H   LEU B   9     -86.809  14.067 -19.952  1.00  0.00           H  
ATOM   1540  HA  LEU B   9     -84.082  13.390 -19.444  1.00  0.00           H  
ATOM   1541 1HB  LEU B   9     -85.864  12.608 -21.783  1.00  0.00           H  
ATOM   1542 2HB  LEU B   9     -84.269  11.918 -21.523  1.00  0.00           H  
ATOM   1543  HG  LEU B   9     -86.599  11.600 -19.589  1.00  0.00           H  
ATOM   1544 1HD1 LEU B   9     -86.762   9.315 -20.491  1.00  0.00           H  
ATOM   1545 2HD1 LEU B   9     -87.066  10.511 -21.753  1.00  0.00           H  
ATOM   1546 3HD1 LEU B   9     -85.509   9.702 -21.663  1.00  0.00           H  
ATOM   1547 1HD2 LEU B   9     -85.189   9.832 -18.682  1.00  0.00           H  
ATOM   1548 2HD2 LEU B   9     -83.914  10.218 -19.851  1.00  0.00           H  
ATOM   1549 3HD2 LEU B   9     -84.371  11.378 -18.591  1.00  0.00           H  
ATOM   1550  N   TYR B  10     -84.520  15.220 -22.147  1.00  0.00           N  
ATOM   1551  CA  TYR B  10     -83.762  16.060 -23.074  1.00  0.00           C  
ATOM   1552  C   TYR B  10     -82.819  16.987 -22.332  1.00  0.00           C  
ATOM   1553  O   TYR B  10     -81.627  17.051 -22.650  1.00  0.00           O  
ATOM   1554  CB  TYR B  10     -84.699  16.901 -23.932  1.00  0.00           C  
ATOM   1555  CG  TYR B  10     -84.032  17.963 -24.811  1.00  0.00           C  
ATOM   1556  CD1 TYR B  10     -83.374  17.621 -25.967  1.00  0.00           C  
ATOM   1557  CD2 TYR B  10     -84.144  19.300 -24.469  1.00  0.00           C  
ATOM   1558  CE1 TYR B  10     -82.849  18.593 -26.783  1.00  0.00           C  
ATOM   1559  CE2 TYR B  10     -83.627  20.259 -25.290  1.00  0.00           C  
ATOM   1560  CZ  TYR B  10     -82.988  19.920 -26.448  1.00  0.00           C  
ATOM   1561  OH  TYR B  10     -82.514  20.912 -27.303  1.00  0.00           O  
ATOM   1562  H   TYR B  10     -85.544  15.154 -22.212  1.00  0.00           H  
ATOM   1563  HA  TYR B  10     -83.168  15.417 -23.719  1.00  0.00           H  
ATOM   1564 1HB  TYR B  10     -85.282  16.256 -24.569  1.00  0.00           H  
ATOM   1565 2HB  TYR B  10     -85.396  17.404 -23.293  1.00  0.00           H  
ATOM   1566  HD1 TYR B  10     -83.284  16.595 -26.237  1.00  0.00           H  
ATOM   1567  HD2 TYR B  10     -84.659  19.592 -23.564  1.00  0.00           H  
ATOM   1568  HE1 TYR B  10     -82.356  18.323 -27.691  1.00  0.00           H  
ATOM   1569  HE2 TYR B  10     -83.735  21.297 -25.042  1.00  0.00           H  
ATOM   1570  HH  TYR B  10     -82.883  21.800 -27.045  1.00  0.00           H  
ATOM   1571  N   ARG B  11     -83.340  17.697 -21.328  1.00  0.00           N  
ATOM   1572  CA  ARG B  11     -82.495  18.624 -20.587  1.00  0.00           C  
ATOM   1573  C   ARG B  11     -81.363  17.927 -19.842  1.00  0.00           C  
ATOM   1574  O   ARG B  11     -80.224  18.414 -19.846  1.00  0.00           O  
ATOM   1575  CB  ARG B  11     -83.310  19.443 -19.602  1.00  0.00           C  
ATOM   1576  CG  ARG B  11     -82.503  20.486 -18.800  1.00  0.00           C  
ATOM   1577  CD  ARG B  11     -83.401  21.398 -18.043  1.00  0.00           C  
ATOM   1578  NE  ARG B  11     -82.670  22.447 -17.312  1.00  0.00           N  
ATOM   1579  CZ  ARG B  11     -83.265  23.361 -16.508  1.00  0.00           C  
ATOM   1580  NH1 ARG B  11     -84.557  23.354 -16.329  1.00  0.00           N  
ATOM   1581  NH2 ARG B  11     -82.588  24.302 -15.866  1.00  0.00           N  
ATOM   1582  H   ARG B  11     -84.344  17.602 -21.123  1.00  0.00           H  
ATOM   1583  HA  ARG B  11     -82.046  19.303 -21.306  1.00  0.00           H  
ATOM   1584 1HB  ARG B  11     -84.107  19.961 -20.131  1.00  0.00           H  
ATOM   1585 2HB  ARG B  11     -83.785  18.768 -18.884  1.00  0.00           H  
ATOM   1586 1HG  ARG B  11     -81.902  19.957 -18.059  1.00  0.00           H  
ATOM   1587 2HG  ARG B  11     -81.842  21.052 -19.437  1.00  0.00           H  
ATOM   1588 1HD  ARG B  11     -84.094  21.880 -18.735  1.00  0.00           H  
ATOM   1589 2HD  ARG B  11     -83.972  20.810 -17.320  1.00  0.00           H  
ATOM   1590  HE  ARG B  11     -81.667  22.496 -17.420  1.00  0.00           H  
ATOM   1591 1HH1 ARG B  11     -85.166  22.655 -16.793  1.00  0.00           H  
ATOM   1592 2HH1 ARG B  11     -84.945  24.072 -15.698  1.00  0.00           H  
ATOM   1593 1HH2 ARG B  11     -81.560  24.398 -15.918  1.00  0.00           H  
ATOM   1594 2HH2 ARG B  11     -83.138  24.952 -15.288  1.00  0.00           H  
ATOM   1595  N   HIS B  12     -81.648  16.776 -19.233  1.00  0.00           N  
ATOM   1596  CA  HIS B  12     -80.609  16.089 -18.486  1.00  0.00           C  
ATOM   1597  C   HIS B  12     -79.539  15.558 -19.426  1.00  0.00           C  
ATOM   1598  O   HIS B  12     -78.347  15.654 -19.126  1.00  0.00           O  
ATOM   1599  CB  HIS B  12     -81.186  14.936 -17.681  1.00  0.00           C  
ATOM   1600  CG  HIS B  12     -82.029  15.338 -16.523  1.00  0.00           C  
ATOM   1601  ND1 HIS B  12     -81.544  16.090 -15.472  1.00  0.00           N  
ATOM   1602  CD2 HIS B  12     -83.323  15.071 -16.230  1.00  0.00           C  
ATOM   1603  CE1 HIS B  12     -82.510  16.281 -14.591  1.00  0.00           C  
ATOM   1604  NE2 HIS B  12     -83.598  15.672 -15.025  1.00  0.00           N  
ATOM   1605  H   HIS B  12     -82.609  16.416 -19.232  1.00  0.00           H  
ATOM   1606  HA  HIS B  12     -80.136  16.784 -17.796  1.00  0.00           H  
ATOM   1607 1HB  HIS B  12     -81.802  14.333 -18.346  1.00  0.00           H  
ATOM   1608 2HB  HIS B  12     -80.377  14.318 -17.315  1.00  0.00           H  
ATOM   1609  HD2 HIS B  12     -84.016  14.486 -16.834  1.00  0.00           H  
ATOM   1610  HE1 HIS B  12     -82.422  16.841 -13.660  1.00  0.00           H  
ATOM   1611  HE2 HIS B  12     -84.489  15.649 -14.548  1.00  0.00           H  
ATOM   1612  N   ILE B  13     -79.948  15.077 -20.596  1.00  0.00           N  
ATOM   1613  CA  ILE B  13     -79.017  14.569 -21.584  1.00  0.00           C  
ATOM   1614  C   ILE B  13     -78.139  15.709 -22.087  1.00  0.00           C  
ATOM   1615  O   ILE B  13     -76.921  15.531 -22.205  1.00  0.00           O  
ATOM   1616  CB  ILE B  13     -79.770  13.854 -22.729  1.00  0.00           C  
ATOM   1617  CG1 ILE B  13     -80.409  12.539 -22.137  1.00  0.00           C  
ATOM   1618  CG2 ILE B  13     -78.789  13.537 -23.896  1.00  0.00           C  
ATOM   1619  CD1 ILE B  13     -81.462  11.864 -22.988  1.00  0.00           C  
ATOM   1620  H   ILE B  13     -80.950  15.012 -20.783  1.00  0.00           H  
ATOM   1621  HA  ILE B  13     -78.372  13.839 -21.110  1.00  0.00           H  
ATOM   1622  HB  ILE B  13     -80.583  14.489 -23.086  1.00  0.00           H  
ATOM   1623 1HG1 ILE B  13     -79.608  11.823 -21.970  1.00  0.00           H  
ATOM   1624 2HG1 ILE B  13     -80.860  12.774 -21.184  1.00  0.00           H  
ATOM   1625 1HG2 ILE B  13     -79.320  13.028 -24.692  1.00  0.00           H  
ATOM   1626 2HG2 ILE B  13     -78.366  14.461 -24.290  1.00  0.00           H  
ATOM   1627 3HG2 ILE B  13     -77.980  12.898 -23.532  1.00  0.00           H  
ATOM   1628 1HD1 ILE B  13     -81.823  10.972 -22.469  1.00  0.00           H  
ATOM   1629 2HD1 ILE B  13     -82.285  12.557 -23.129  1.00  0.00           H  
ATOM   1630 3HD1 ILE B  13     -81.049  11.577 -23.947  1.00  0.00           H  
ATOM   1631  N   LEU B  14     -78.713  16.890 -22.365  1.00  0.00           N  
ATOM   1632  CA  LEU B  14     -77.873  17.973 -22.845  1.00  0.00           C  
ATOM   1633  C   LEU B  14     -76.807  18.343 -21.840  1.00  0.00           C  
ATOM   1634  O   LEU B  14     -75.676  18.629 -22.224  1.00  0.00           O  
ATOM   1635  CB  LEU B  14     -78.643  19.280 -23.080  1.00  0.00           C  
ATOM   1636  CG  LEU B  14     -79.656  19.406 -24.214  1.00  0.00           C  
ATOM   1637  CD1 LEU B  14     -80.314  20.745 -24.044  1.00  0.00           C  
ATOM   1638  CD2 LEU B  14     -78.999  19.309 -25.562  1.00  0.00           C  
ATOM   1639  H   LEU B  14     -79.731  17.006 -22.287  1.00  0.00           H  
ATOM   1640  HA  LEU B  14     -77.388  17.646 -23.756  1.00  0.00           H  
ATOM   1641 1HB  LEU B  14     -79.192  19.489 -22.157  1.00  0.00           H  
ATOM   1642 2HB  LEU B  14     -77.912  20.078 -23.207  1.00  0.00           H  
ATOM   1643  HG  LEU B  14     -80.416  18.634 -24.133  1.00  0.00           H  
ATOM   1644 1HD1 LEU B  14     -81.041  20.902 -24.802  1.00  0.00           H  
ATOM   1645 2HD1 LEU B  14     -80.780  20.763 -23.083  1.00  0.00           H  
ATOM   1646 3HD1 LEU B  14     -79.569  21.534 -24.106  1.00  0.00           H  
ATOM   1647 1HD2 LEU B  14     -79.762  19.440 -26.324  1.00  0.00           H  
ATOM   1648 2HD2 LEU B  14     -78.245  20.089 -25.672  1.00  0.00           H  
ATOM   1649 3HD2 LEU B  14     -78.538  18.336 -25.678  1.00  0.00           H  
ATOM   1650  N   ASN B  15     -77.154  18.359 -20.552  1.00  0.00           N  
ATOM   1651  CA  ASN B  15     -76.177  18.738 -19.544  1.00  0.00           C  
ATOM   1652  C   ASN B  15     -75.141  17.661 -19.244  1.00  0.00           C  
ATOM   1653  O   ASN B  15     -73.943  17.954 -19.142  1.00  0.00           O  
ATOM   1654  CB  ASN B  15     -76.896  19.095 -18.265  1.00  0.00           C  
ATOM   1655  CG  ASN B  15     -77.594  20.399 -18.334  1.00  0.00           C  
ATOM   1656  OD1 ASN B  15     -77.197  21.308 -19.063  1.00  0.00           O  
ATOM   1657  ND2 ASN B  15     -78.645  20.520 -17.577  1.00  0.00           N  
ATOM   1658  H   ASN B  15     -78.130  18.172 -20.292  1.00  0.00           H  
ATOM   1659  HA  ASN B  15     -75.639  19.612 -19.908  1.00  0.00           H  
ATOM   1660 1HB  ASN B  15     -77.634  18.315 -18.043  1.00  0.00           H  
ATOM   1661 2HB  ASN B  15     -76.184  19.114 -17.441  1.00  0.00           H  
ATOM   1662 1HD2 ASN B  15     -79.155  21.378 -17.569  1.00  0.00           H  
ATOM   1663 2HD2 ASN B  15     -78.939  19.756 -16.999  1.00  0.00           H  
ATOM   1664  N   GLU B  16     -75.560  16.397 -19.198  1.00  0.00           N  
ATOM   1665  CA  GLU B  16     -74.631  15.321 -18.877  1.00  0.00           C  
ATOM   1666  C   GLU B  16     -73.649  15.134 -20.020  1.00  0.00           C  
ATOM   1667  O   GLU B  16     -72.456  14.888 -19.809  1.00  0.00           O  
ATOM   1668  CB  GLU B  16     -75.379  14.032 -18.523  1.00  0.00           C  
ATOM   1669  CG  GLU B  16     -76.139  14.097 -17.167  1.00  0.00           C  
ATOM   1670  CD  GLU B  16     -75.229  14.367 -15.983  1.00  0.00           C  
ATOM   1671  OE1 GLU B  16     -74.175  13.795 -15.931  1.00  0.00           O  
ATOM   1672  OE2 GLU B  16     -75.588  15.146 -15.137  1.00  0.00           O  
ATOM   1673  H   GLU B  16     -76.554  16.179 -19.309  1.00  0.00           H  
ATOM   1674  HA  GLU B  16     -74.060  15.614 -17.997  1.00  0.00           H  
ATOM   1675 1HB  GLU B  16     -76.116  13.820 -19.302  1.00  0.00           H  
ATOM   1676 2HB  GLU B  16     -74.695  13.198 -18.486  1.00  0.00           H  
ATOM   1677 1HG  GLU B  16     -76.889  14.883 -17.216  1.00  0.00           H  
ATOM   1678 2HG  GLU B  16     -76.654  13.151 -17.011  1.00  0.00           H  
ATOM   1679  N   ALA B  17     -74.093  15.408 -21.241  1.00  0.00           N  
ATOM   1680  CA  ALA B  17     -73.253  15.277 -22.417  1.00  0.00           C  
ATOM   1681  C   ALA B  17     -71.985  16.123 -22.319  1.00  0.00           C  
ATOM   1682  O   ALA B  17     -70.976  15.783 -22.939  1.00  0.00           O  
ATOM   1683  CB  ALA B  17     -74.016  15.689 -23.648  1.00  0.00           C  
ATOM   1684  H   ALA B  17     -75.087  15.627 -21.383  1.00  0.00           H  
ATOM   1685  HA  ALA B  17     -72.965  14.235 -22.501  1.00  0.00           H  
ATOM   1686 1HB  ALA B  17     -73.390  15.567 -24.528  1.00  0.00           H  
ATOM   1687 2HB  ALA B  17     -74.907  15.072 -23.744  1.00  0.00           H  
ATOM   1688 3HB  ALA B  17     -74.306  16.732 -23.549  1.00  0.00           H  
ATOM   1689  N   SER B  18     -72.007  17.216 -21.541  1.00  0.00           N  
ATOM   1690  CA  SER B  18     -70.847  18.090 -21.419  1.00  0.00           C  
ATOM   1691  C   SER B  18     -69.707  17.404 -20.649  1.00  0.00           C  
ATOM   1692  O   SER B  18     -68.560  17.858 -20.690  1.00  0.00           O  
ATOM   1693  CB  SER B  18     -71.222  19.372 -20.700  1.00  0.00           C  
ATOM   1694  OG  SER B  18     -71.501  19.130 -19.343  1.00  0.00           O  
ATOM   1695  H   SER B  18     -72.827  17.442 -20.971  1.00  0.00           H  
ATOM   1696  HA  SER B  18     -70.492  18.333 -22.420  1.00  0.00           H  
ATOM   1697 1HB  SER B  18     -70.403  20.082 -20.786  1.00  0.00           H  
ATOM   1698 2HB  SER B  18     -72.092  19.815 -21.172  1.00  0.00           H  
ATOM   1699  HG  SER B  18     -72.434  18.827 -19.300  1.00  0.00           H  
ATOM   1700  N   LYS B  19     -70.026  16.321 -19.925  1.00  0.00           N  
ATOM   1701  CA  LYS B  19     -69.052  15.564 -19.146  1.00  0.00           C  
ATOM   1702  C   LYS B  19     -68.790  14.171 -19.735  1.00  0.00           C  
ATOM   1703  O   LYS B  19     -67.695  13.623 -19.575  1.00  0.00           O  
ATOM   1704  CB  LYS B  19     -69.532  15.429 -17.698  1.00  0.00           C  
ATOM   1705  CG  LYS B  19     -69.745  16.765 -16.955  1.00  0.00           C  
ATOM   1706  CD  LYS B  19     -68.448  17.553 -16.766  1.00  0.00           C  
ATOM   1707  CE  LYS B  19     -68.682  18.801 -15.926  1.00  0.00           C  
ATOM   1708  NZ  LYS B  19     -67.437  19.608 -15.763  1.00  0.00           N  
ATOM   1709  H   LYS B  19     -70.991  16.002 -19.933  1.00  0.00           H  
ATOM   1710  HA  LYS B  19     -68.105  16.097 -19.164  1.00  0.00           H  
ATOM   1711 1HB  LYS B  19     -70.486  14.889 -17.687  1.00  0.00           H  
ATOM   1712 2HB  LYS B  19     -68.818  14.835 -17.129  1.00  0.00           H  
ATOM   1713 1HG  LYS B  19     -70.443  17.377 -17.528  1.00  0.00           H  
ATOM   1714 2HG  LYS B  19     -70.184  16.576 -15.985  1.00  0.00           H  
ATOM   1715 1HD  LYS B  19     -67.702  16.923 -16.281  1.00  0.00           H  
ATOM   1716 2HD  LYS B  19     -68.064  17.872 -17.734  1.00  0.00           H  
ATOM   1717 1HE  LYS B  19     -69.441  19.416 -16.411  1.00  0.00           H  
ATOM   1718 2HE  LYS B  19     -69.044  18.505 -14.941  1.00  0.00           H  
ATOM   1719 1HZ  LYS B  19     -67.633  20.427 -15.203  1.00  0.00           H  
ATOM   1720 2HZ  LYS B  19     -66.729  19.050 -15.305  1.00  0.00           H  
ATOM   1721 3HZ  LYS B  19     -67.103  19.895 -16.675  1.00  0.00           H  
ATOM   1722  N   PHE B  20     -69.795  13.589 -20.398  1.00  0.00           N  
ATOM   1723  CA  PHE B  20     -69.667  12.228 -20.927  1.00  0.00           C  
ATOM   1724  C   PHE B  20     -69.368  12.039 -22.406  1.00  0.00           C  
ATOM   1725  O   PHE B  20     -68.874  10.973 -22.781  1.00  0.00           O  
ATOM   1726  CB  PHE B  20     -70.934  11.431 -20.689  1.00  0.00           C  
ATOM   1727  CG  PHE B  20     -71.203  11.056 -19.313  1.00  0.00           C  
ATOM   1728  CD1 PHE B  20     -72.071  11.761 -18.550  1.00  0.00           C  
ATOM   1729  CD2 PHE B  20     -70.609   9.937 -18.784  1.00  0.00           C  
ATOM   1730  CE1 PHE B  20     -72.348  11.368 -17.284  1.00  0.00           C  
ATOM   1731  CE2 PHE B  20     -70.888   9.541 -17.526  1.00  0.00           C  
ATOM   1732  CZ  PHE B  20     -71.762  10.264 -16.772  1.00  0.00           C  
ATOM   1733  H   PHE B  20     -70.684  14.085 -20.462  1.00  0.00           H  
ATOM   1734  HA  PHE B  20     -68.859  11.750 -20.374  1.00  0.00           H  
ATOM   1735 1HB  PHE B  20     -71.781  12.018 -21.047  1.00  0.00           H  
ATOM   1736 2HB  PHE B  20     -70.899  10.529 -21.291  1.00  0.00           H  
ATOM   1737  HD1 PHE B  20     -72.548  12.635 -18.957  1.00  0.00           H  
ATOM   1738  HD2 PHE B  20     -69.917   9.357 -19.399  1.00  0.00           H  
ATOM   1739  HE1 PHE B  20     -73.055  11.931 -16.677  1.00  0.00           H  
ATOM   1740  HE2 PHE B  20     -70.422   8.649 -17.131  1.00  0.00           H  
ATOM   1741  HZ  PHE B  20     -72.004   9.963 -15.767  1.00  0.00           H  
ATOM   1742  N   GLU B  21     -69.689  13.005 -23.256  1.00  0.00           N  
ATOM   1743  CA  GLU B  21     -69.517  12.773 -24.679  1.00  0.00           C  
ATOM   1744  C   GLU B  21     -68.203  13.361 -25.183  1.00  0.00           C  
ATOM   1745  O   GLU B  21     -67.773  14.435 -24.751  1.00  0.00           O  
ATOM   1746  CB  GLU B  21     -70.701  13.368 -25.436  1.00  0.00           C  
ATOM   1747  CG  GLU B  21     -72.062  12.805 -25.094  1.00  0.00           C  
ATOM   1748  CD  GLU B  21     -72.305  11.432 -25.531  1.00  0.00           C  
ATOM   1749  OE1 GLU B  21     -71.489  10.856 -26.208  1.00  0.00           O  
ATOM   1750  OE2 GLU B  21     -73.347  10.935 -25.194  1.00  0.00           O  
ATOM   1751  H   GLU B  21     -70.074  13.897 -22.942  1.00  0.00           H  
ATOM   1752  HA  GLU B  21     -69.499  11.699 -24.860  1.00  0.00           H  
ATOM   1753 1HB  GLU B  21     -70.762  14.415 -25.207  1.00  0.00           H  
ATOM   1754 2HB  GLU B  21     -70.556  13.256 -26.493  1.00  0.00           H  
ATOM   1755 1HG  GLU B  21     -72.170  12.825 -24.022  1.00  0.00           H  
ATOM   1756 2HG  GLU B  21     -72.823  13.451 -25.523  1.00  0.00           H  
ATOM   1757  N   ASN B  22     -67.592  12.704 -26.167  1.00  0.00           N  
ATOM   1758  CA  ASN B  22     -66.357  13.212 -26.764  1.00  0.00           C  
ATOM   1759  C   ASN B  22     -66.711  14.164 -27.889  1.00  0.00           C  
ATOM   1760  O   ASN B  22     -66.542  13.858 -29.072  1.00  0.00           O  
ATOM   1761  CB  ASN B  22     -65.483  12.074 -27.261  1.00  0.00           C  
ATOM   1762  CG  ASN B  22     -64.093  12.529 -27.643  1.00  0.00           C  
ATOM   1763  OD1 ASN B  22     -63.657  13.616 -27.244  1.00  0.00           O  
ATOM   1764  ND2 ASN B  22     -63.390  11.715 -28.397  1.00  0.00           N  
ATOM   1765  H   ASN B  22     -67.998  11.841 -26.500  1.00  0.00           H  
ATOM   1766  HA  ASN B  22     -65.807  13.781 -26.012  1.00  0.00           H  
ATOM   1767 1HB  ASN B  22     -65.401  11.315 -26.483  1.00  0.00           H  
ATOM   1768 2HB  ASN B  22     -65.951  11.606 -28.127  1.00  0.00           H  
ATOM   1769 1HD2 ASN B  22     -62.462  11.966 -28.677  1.00  0.00           H  
ATOM   1770 2HD2 ASN B  22     -63.783  10.845 -28.694  1.00  0.00           H  
ATOM   1771  N   ILE B  23     -67.258  15.294 -27.491  1.00  0.00           N  
ATOM   1772  CA  ILE B  23     -67.775  16.297 -28.399  1.00  0.00           C  
ATOM   1773  C   ILE B  23     -67.289  17.696 -28.122  1.00  0.00           C  
ATOM   1774  O   ILE B  23     -66.816  18.015 -27.031  1.00  0.00           O  
ATOM   1775  CB  ILE B  23     -69.317  16.291 -28.351  1.00  0.00           C  
ATOM   1776  CG1 ILE B  23     -69.783  16.642 -26.887  1.00  0.00           C  
ATOM   1777  CG2 ILE B  23     -69.846  14.945 -28.836  1.00  0.00           C  
ATOM   1778  CD1 ILE B  23     -71.271  16.823 -26.695  1.00  0.00           C  
ATOM   1779  H   ILE B  23     -67.329  15.413 -26.474  1.00  0.00           H  
ATOM   1780  HA  ILE B  23     -67.461  16.032 -29.407  1.00  0.00           H  
ATOM   1781  HB  ILE B  23     -69.699  17.078 -29.001  1.00  0.00           H  
ATOM   1782 1HG1 ILE B  23     -69.441  15.863 -26.235  1.00  0.00           H  
ATOM   1783 2HG1 ILE B  23     -69.311  17.570 -26.573  1.00  0.00           H  
ATOM   1784 1HG2 ILE B  23     -70.930  14.935 -28.826  1.00  0.00           H  
ATOM   1785 2HG2 ILE B  23     -69.497  14.773 -29.853  1.00  0.00           H  
ATOM   1786 3HG2 ILE B  23     -69.478  14.157 -28.204  1.00  0.00           H  
ATOM   1787 1HD1 ILE B  23     -71.466  17.045 -25.654  1.00  0.00           H  
ATOM   1788 2HD1 ILE B  23     -71.613  17.640 -27.316  1.00  0.00           H  
ATOM   1789 3HD1 ILE B  23     -71.802  15.917 -26.958  1.00  0.00           H  
ATOM   1790  N   ASN B  24     -67.433  18.541 -29.124  1.00  0.00           N  
ATOM   1791  CA  ASN B  24     -67.190  19.953 -28.963  1.00  0.00           C  
ATOM   1792  C   ASN B  24     -68.541  20.485 -28.515  1.00  0.00           C  
ATOM   1793  O   ASN B  24     -69.504  20.492 -29.290  1.00  0.00           O  
ATOM   1794  CB  ASN B  24     -66.681  20.590 -30.244  1.00  0.00           C  
ATOM   1795  CG  ASN B  24     -66.289  22.034 -30.064  1.00  0.00           C  
ATOM   1796  OD1 ASN B  24     -66.830  22.741 -29.208  1.00  0.00           O  
ATOM   1797  ND2 ASN B  24     -65.342  22.485 -30.860  1.00  0.00           N  
ATOM   1798  H   ASN B  24     -67.771  18.193 -30.010  1.00  0.00           H  
ATOM   1799  HA  ASN B  24     -66.471  20.124 -28.160  1.00  0.00           H  
ATOM   1800 1HB  ASN B  24     -65.818  20.034 -30.608  1.00  0.00           H  
ATOM   1801 2HB  ASN B  24     -67.456  20.533 -31.009  1.00  0.00           H  
ATOM   1802 1HD2 ASN B  24     -65.031  23.435 -30.786  1.00  0.00           H  
ATOM   1803 2HD2 ASN B  24     -64.926  21.877 -31.538  1.00  0.00           H  
ATOM   1804  N   TYR B  25     -68.658  20.865 -27.251  1.00  0.00           N  
ATOM   1805  CA  TYR B  25     -69.967  21.205 -26.708  1.00  0.00           C  
ATOM   1806  C   TYR B  25     -70.408  22.602 -27.140  1.00  0.00           C  
ATOM   1807  O   TYR B  25     -70.362  23.569 -26.379  1.00  0.00           O  
ATOM   1808  CB  TYR B  25     -69.929  21.108 -25.179  1.00  0.00           C  
ATOM   1809  CG  TYR B  25     -71.283  21.106 -24.515  1.00  0.00           C  
ATOM   1810  CD1 TYR B  25     -72.048  19.959 -24.533  1.00  0.00           C  
ATOM   1811  CD2 TYR B  25     -71.765  22.249 -23.904  1.00  0.00           C  
ATOM   1812  CE1 TYR B  25     -73.276  19.944 -23.938  1.00  0.00           C  
ATOM   1813  CE2 TYR B  25     -73.003  22.240 -23.314  1.00  0.00           C  
ATOM   1814  CZ  TYR B  25     -73.755  21.097 -23.327  1.00  0.00           C  
ATOM   1815  OH  TYR B  25     -74.983  21.096 -22.740  1.00  0.00           O  
ATOM   1816  H   TYR B  25     -67.838  20.873 -26.660  1.00  0.00           H  
ATOM   1817  HA  TYR B  25     -70.698  20.492 -27.093  1.00  0.00           H  
ATOM   1818 1HB  TYR B  25     -69.414  20.187 -24.893  1.00  0.00           H  
ATOM   1819 2HB  TYR B  25     -69.353  21.939 -24.776  1.00  0.00           H  
ATOM   1820  HD1 TYR B  25     -71.671  19.078 -25.009  1.00  0.00           H  
ATOM   1821  HD2 TYR B  25     -71.162  23.160 -23.897  1.00  0.00           H  
ATOM   1822  HE1 TYR B  25     -73.873  19.038 -23.945  1.00  0.00           H  
ATOM   1823  HE2 TYR B  25     -73.388  23.141 -22.835  1.00  0.00           H  
ATOM   1824  HH  TYR B  25     -75.300  20.184 -22.690  1.00  0.00           H  
ATOM   1825  N   ASN B  26     -70.852  22.670 -28.386  1.00  0.00           N  
ATOM   1826  CA  ASN B  26     -71.270  23.887 -29.052  1.00  0.00           C  
ATOM   1827  C   ASN B  26     -72.602  23.665 -29.776  1.00  0.00           C  
ATOM   1828  O   ASN B  26     -73.377  22.760 -29.433  1.00  0.00           O  
ATOM   1829  CB  ASN B  26     -70.179  24.401 -29.991  1.00  0.00           C  
ATOM   1830  CG  ASN B  26     -69.844  23.504 -31.177  1.00  0.00           C  
ATOM   1831  OD1 ASN B  26     -70.668  22.753 -31.730  1.00  0.00           O  
ATOM   1832  ND2 ASN B  26     -68.621  23.611 -31.611  1.00  0.00           N  
ATOM   1833  H   ASN B  26     -70.793  21.805 -28.924  1.00  0.00           H  
ATOM   1834  HA  ASN B  26     -71.441  24.652 -28.293  1.00  0.00           H  
ATOM   1835 1HB  ASN B  26     -70.429  25.394 -30.352  1.00  0.00           H  
ATOM   1836 2HB  ASN B  26     -69.263  24.508 -29.405  1.00  0.00           H  
ATOM   1837 1HD2 ASN B  26     -68.319  23.069 -32.395  1.00  0.00           H  
ATOM   1838 2HD2 ASN B  26     -67.980  24.237 -31.159  1.00  0.00           H  
ATOM   1839  N   VAL B  27     -72.868  24.514 -30.765  1.00  0.00           N  
ATOM   1840  CA  VAL B  27     -74.111  24.484 -31.513  1.00  0.00           C  
ATOM   1841  C   VAL B  27     -74.358  23.173 -32.275  1.00  0.00           C  
ATOM   1842  O   VAL B  27     -75.513  22.842 -32.530  1.00  0.00           O  
ATOM   1843  CB  VAL B  27     -74.149  25.690 -32.481  1.00  0.00           C  
ATOM   1844  CG1 VAL B  27     -73.139  25.519 -33.633  1.00  0.00           C  
ATOM   1845  CG2 VAL B  27     -75.560  25.860 -33.029  1.00  0.00           C  
ATOM   1846  H   VAL B  27     -72.195  25.232 -30.983  1.00  0.00           H  
ATOM   1847  HA  VAL B  27     -74.923  24.616 -30.798  1.00  0.00           H  
ATOM   1848  HB  VAL B  27     -73.865  26.583 -31.925  1.00  0.00           H  
ATOM   1849 1HG1 VAL B  27     -73.178  26.399 -34.273  1.00  0.00           H  
ATOM   1850 2HG1 VAL B  27     -72.133  25.411 -33.232  1.00  0.00           H  
ATOM   1851 3HG1 VAL B  27     -73.383  24.646 -34.230  1.00  0.00           H  
ATOM   1852 1HG2 VAL B  27     -75.592  26.727 -33.684  1.00  0.00           H  
ATOM   1853 2HG2 VAL B  27     -75.843  24.989 -33.589  1.00  0.00           H  
ATOM   1854 3HG2 VAL B  27     -76.262  26.001 -32.204  1.00  0.00           H  
ATOM   1855  N   TYR B  28     -73.310  22.450 -32.709  1.00  0.00           N  
ATOM   1856  CA  TYR B  28     -73.563  21.210 -33.439  1.00  0.00           C  
ATOM   1857  C   TYR B  28     -74.334  20.238 -32.572  1.00  0.00           C  
ATOM   1858  O   TYR B  28     -75.381  19.721 -32.974  1.00  0.00           O  
ATOM   1859  CB  TYR B  28     -72.266  20.549 -33.892  1.00  0.00           C  
ATOM   1860  CG  TYR B  28     -72.512  19.194 -34.513  1.00  0.00           C  
ATOM   1861  CD1 TYR B  28     -72.943  19.094 -35.823  1.00  0.00           C  
ATOM   1862  CD2 TYR B  28     -72.324  18.043 -33.754  1.00  0.00           C  
ATOM   1863  CE1 TYR B  28     -73.183  17.853 -36.374  1.00  0.00           C  
ATOM   1864  CE2 TYR B  28     -72.566  16.809 -34.304  1.00  0.00           C  
ATOM   1865  CZ  TYR B  28     -72.994  16.709 -35.609  1.00  0.00           C  
ATOM   1866  OH  TYR B  28     -73.236  15.469 -36.159  1.00  0.00           O  
ATOM   1867  H   TYR B  28     -72.352  22.728 -32.500  1.00  0.00           H  
ATOM   1868  HA  TYR B  28     -74.169  21.437 -34.312  1.00  0.00           H  
ATOM   1869 1HB  TYR B  28     -71.767  21.184 -34.625  1.00  0.00           H  
ATOM   1870 2HB  TYR B  28     -71.591  20.429 -33.044  1.00  0.00           H  
ATOM   1871  HD1 TYR B  28     -73.094  19.994 -36.418  1.00  0.00           H  
ATOM   1872  HD2 TYR B  28     -71.988  18.119 -32.720  1.00  0.00           H  
ATOM   1873  HE1 TYR B  28     -73.524  17.774 -37.405  1.00  0.00           H  
ATOM   1874  HE2 TYR B  28     -72.423  15.910 -33.708  1.00  0.00           H  
ATOM   1875  HH  TYR B  28     -73.510  15.574 -37.075  1.00  0.00           H  
ATOM   1876  N   PHE B  29     -73.831  20.027 -31.361  1.00  0.00           N  
ATOM   1877  CA  PHE B  29     -74.453  19.159 -30.385  1.00  0.00           C  
ATOM   1878  C   PHE B  29     -75.859  19.608 -30.058  1.00  0.00           C  
ATOM   1879  O   PHE B  29     -76.780  18.782 -30.038  1.00  0.00           O  
ATOM   1880  CB  PHE B  29     -73.640  19.086 -29.102  1.00  0.00           C  
ATOM   1881  CG  PHE B  29     -74.369  18.343 -28.048  1.00  0.00           C  
ATOM   1882  CD1 PHE B  29     -74.488  16.967 -28.098  1.00  0.00           C  
ATOM   1883  CD2 PHE B  29     -74.957  19.025 -27.001  1.00  0.00           C  
ATOM   1884  CE1 PHE B  29     -75.189  16.296 -27.133  1.00  0.00           C  
ATOM   1885  CE2 PHE B  29     -75.646  18.358 -26.048  1.00  0.00           C  
ATOM   1886  CZ  PHE B  29     -75.770  16.990 -26.115  1.00  0.00           C  
ATOM   1887  H   PHE B  29     -72.952  20.472 -31.130  1.00  0.00           H  
ATOM   1888  HA  PHE B  29     -74.510  18.158 -30.812  1.00  0.00           H  
ATOM   1889 1HB  PHE B  29     -72.689  18.592 -29.291  1.00  0.00           H  
ATOM   1890 2HB  PHE B  29     -73.426  20.097 -28.738  1.00  0.00           H  
ATOM   1891  HD1 PHE B  29     -74.025  16.418 -28.918  1.00  0.00           H  
ATOM   1892  HD2 PHE B  29     -74.870  20.115 -26.946  1.00  0.00           H  
ATOM   1893  HE1 PHE B  29     -75.286  15.211 -27.177  1.00  0.00           H  
ATOM   1894  HE2 PHE B  29     -76.100  18.914 -25.230  1.00  0.00           H  
ATOM   1895  HZ  PHE B  29     -76.326  16.452 -25.352  1.00  0.00           H  
ATOM   1896  N   SER B  30     -76.040  20.903 -29.780  1.00  0.00           N  
ATOM   1897  CA  SER B  30     -77.370  21.366 -29.431  1.00  0.00           C  
ATOM   1898  C   SER B  30     -78.351  21.160 -30.585  1.00  0.00           C  
ATOM   1899  O   SER B  30     -79.487  20.728 -30.359  1.00  0.00           O  
ATOM   1900  CB  SER B  30     -77.345  22.838 -29.080  1.00  0.00           C  
ATOM   1901  OG  SER B  30     -76.611  23.099 -27.913  1.00  0.00           O  
ATOM   1902  H   SER B  30     -75.250  21.560 -29.775  1.00  0.00           H  
ATOM   1903  HA  SER B  30     -77.719  20.797 -28.568  1.00  0.00           H  
ATOM   1904 1HB  SER B  30     -76.914  23.394 -29.911  1.00  0.00           H  
ATOM   1905 2HB  SER B  30     -78.366  23.194 -28.954  1.00  0.00           H  
ATOM   1906  HG  SER B  30     -76.665  24.076 -27.798  1.00  0.00           H  
ATOM   1907  N   ASN B  31     -77.922  21.409 -31.834  1.00  0.00           N  
ATOM   1908  CA  ASN B  31     -78.832  21.213 -32.952  1.00  0.00           C  
ATOM   1909  C   ASN B  31     -79.135  19.738 -33.174  1.00  0.00           C  
ATOM   1910  O   ASN B  31     -80.271  19.382 -33.505  1.00  0.00           O  
ATOM   1911  CB  ASN B  31     -78.279  21.808 -34.232  1.00  0.00           C  
ATOM   1912  CG  ASN B  31     -78.334  23.305 -34.280  1.00  0.00           C  
ATOM   1913  OD1 ASN B  31     -79.021  23.966 -33.490  1.00  0.00           O  
ATOM   1914  ND2 ASN B  31     -77.638  23.864 -35.236  1.00  0.00           N  
ATOM   1915  H   ASN B  31     -76.988  21.797 -32.000  1.00  0.00           H  
ATOM   1916  HA  ASN B  31     -79.773  21.709 -32.719  1.00  0.00           H  
ATOM   1917 1HB  ASN B  31     -77.233  21.501 -34.334  1.00  0.00           H  
ATOM   1918 2HB  ASN B  31     -78.821  21.405 -35.085  1.00  0.00           H  
ATOM   1919 1HD2 ASN B  31     -77.647  24.859 -35.346  1.00  0.00           H  
ATOM   1920 2HD2 ASN B  31     -77.102  23.299 -35.861  1.00  0.00           H  
ATOM   1921  N   LYS B  32     -78.142  18.869 -32.968  1.00  0.00           N  
ATOM   1922  CA  LYS B  32     -78.356  17.445 -33.138  1.00  0.00           C  
ATOM   1923  C   LYS B  32     -79.361  16.944 -32.108  1.00  0.00           C  
ATOM   1924  O   LYS B  32     -80.265  16.167 -32.440  1.00  0.00           O  
ATOM   1925  CB  LYS B  32     -77.029  16.689 -33.023  1.00  0.00           C  
ATOM   1926  CG  LYS B  32     -77.122  15.177 -33.252  1.00  0.00           C  
ATOM   1927  CD  LYS B  32     -75.734  14.528 -33.231  1.00  0.00           C  
ATOM   1928  CE  LYS B  32     -75.824  13.017 -33.428  1.00  0.00           C  
ATOM   1929  NZ  LYS B  32     -74.480  12.367 -33.420  1.00  0.00           N  
ATOM   1930  H   LYS B  32     -77.201  19.214 -32.751  1.00  0.00           H  
ATOM   1931  HA  LYS B  32     -78.773  17.272 -34.129  1.00  0.00           H  
ATOM   1932 1HB  LYS B  32     -76.316  17.102 -33.741  1.00  0.00           H  
ATOM   1933 2HB  LYS B  32     -76.611  16.855 -32.029  1.00  0.00           H  
ATOM   1934 1HG  LYS B  32     -77.737  14.728 -32.469  1.00  0.00           H  
ATOM   1935 2HG  LYS B  32     -77.595  14.986 -34.215  1.00  0.00           H  
ATOM   1936 1HD  LYS B  32     -75.125  14.954 -34.030  1.00  0.00           H  
ATOM   1937 2HD  LYS B  32     -75.250  14.740 -32.278  1.00  0.00           H  
ATOM   1938 1HE  LYS B  32     -76.426  12.592 -32.626  1.00  0.00           H  
ATOM   1939 2HE  LYS B  32     -76.309  12.810 -34.382  1.00  0.00           H  
ATOM   1940 1HZ  LYS B  32     -74.588  11.371 -33.551  1.00  0.00           H  
ATOM   1941 2HZ  LYS B  32     -73.913  12.743 -34.170  1.00  0.00           H  
ATOM   1942 3HZ  LYS B  32     -74.024  12.541 -32.537  1.00  0.00           H  
ATOM   1943  N   ALA B  33     -79.211  17.388 -30.852  1.00  0.00           N  
ATOM   1944  CA  ALA B  33     -80.129  16.979 -29.807  1.00  0.00           C  
ATOM   1945  C   ALA B  33     -81.541  17.489 -30.102  1.00  0.00           C  
ATOM   1946  O   ALA B  33     -82.519  16.760 -29.903  1.00  0.00           O  
ATOM   1947  CB  ALA B  33     -79.637  17.500 -28.472  1.00  0.00           C  
ATOM   1948  H   ALA B  33     -78.421  17.999 -30.618  1.00  0.00           H  
ATOM   1949  HA  ALA B  33     -80.155  15.892 -29.782  1.00  0.00           H  
ATOM   1950 1HB  ALA B  33     -80.303  17.179 -27.678  1.00  0.00           H  
ATOM   1951 2HB  ALA B  33     -78.631  17.119 -28.282  1.00  0.00           H  
ATOM   1952 3HB  ALA B  33     -79.607  18.588 -28.517  1.00  0.00           H  
ATOM   1953  N   LYS B  34     -81.652  18.723 -30.612  1.00  0.00           N  
ATOM   1954  CA  LYS B  34     -82.950  19.283 -30.949  1.00  0.00           C  
ATOM   1955  C   LYS B  34     -83.636  18.456 -32.011  1.00  0.00           C  
ATOM   1956  O   LYS B  34     -84.822  18.158 -31.897  1.00  0.00           O  
ATOM   1957  CB  LYS B  34     -82.823  20.722 -31.443  1.00  0.00           C  
ATOM   1958  CG  LYS B  34     -84.155  21.373 -31.833  1.00  0.00           C  
ATOM   1959  CD  LYS B  34     -83.975  22.818 -32.247  1.00  0.00           C  
ATOM   1960  CE  LYS B  34     -85.295  23.425 -32.707  1.00  0.00           C  
ATOM   1961  NZ  LYS B  34     -85.140  24.844 -33.094  1.00  0.00           N  
ATOM   1962  H   LYS B  34     -80.819  19.310 -30.720  1.00  0.00           H  
ATOM   1963  HA  LYS B  34     -83.569  19.274 -30.053  1.00  0.00           H  
ATOM   1964 1HB  LYS B  34     -82.354  21.328 -30.664  1.00  0.00           H  
ATOM   1965 2HB  LYS B  34     -82.168  20.747 -32.310  1.00  0.00           H  
ATOM   1966 1HG  LYS B  34     -84.604  20.824 -32.665  1.00  0.00           H  
ATOM   1967 2HG  LYS B  34     -84.832  21.335 -31.001  1.00  0.00           H  
ATOM   1968 1HD  LYS B  34     -83.604  23.402 -31.396  1.00  0.00           H  
ATOM   1969 2HD  LYS B  34     -83.248  22.881 -33.056  1.00  0.00           H  
ATOM   1970 1HE  LYS B  34     -85.669  22.863 -33.560  1.00  0.00           H  
ATOM   1971 2HE  LYS B  34     -86.021  23.364 -31.893  1.00  0.00           H  
ATOM   1972 1HZ  LYS B  34     -86.028  25.225 -33.377  1.00  0.00           H  
ATOM   1973 2HZ  LYS B  34     -84.811  25.358 -32.272  1.00  0.00           H  
ATOM   1974 3HZ  LYS B  34     -84.479  24.940 -33.839  1.00  0.00           H  
ATOM   1975  N   GLU B  35     -82.897  18.049 -33.046  1.00  0.00           N  
ATOM   1976  CA  GLU B  35     -83.534  17.275 -34.094  1.00  0.00           C  
ATOM   1977  C   GLU B  35     -83.945  15.904 -33.576  1.00  0.00           C  
ATOM   1978  O   GLU B  35     -85.070  15.466 -33.829  1.00  0.00           O  
ATOM   1979  CB  GLU B  35     -82.602  17.145 -35.306  1.00  0.00           C  
ATOM   1980  CG  GLU B  35     -83.187  16.380 -36.519  1.00  0.00           C  
ATOM   1981  CD  GLU B  35     -84.408  17.041 -37.112  1.00  0.00           C  
ATOM   1982  OE1 GLU B  35     -84.671  18.171 -36.781  1.00  0.00           O  
ATOM   1983  OE2 GLU B  35     -85.080  16.421 -37.904  1.00  0.00           O  
ATOM   1984  H   GLU B  35     -81.919  18.349 -33.131  1.00  0.00           H  
ATOM   1985  HA  GLU B  35     -84.430  17.804 -34.407  1.00  0.00           H  
ATOM   1986 1HB  GLU B  35     -82.314  18.142 -35.642  1.00  0.00           H  
ATOM   1987 2HB  GLU B  35     -81.686  16.636 -34.996  1.00  0.00           H  
ATOM   1988 1HG  GLU B  35     -82.420  16.306 -37.287  1.00  0.00           H  
ATOM   1989 2HG  GLU B  35     -83.445  15.368 -36.207  1.00  0.00           H  
ATOM   1990  N   LYS B  36     -83.103  15.261 -32.758  1.00  0.00           N  
ATOM   1991  CA  LYS B  36     -83.435  13.942 -32.230  1.00  0.00           C  
ATOM   1992  C   LYS B  36     -84.781  13.955 -31.506  1.00  0.00           C  
ATOM   1993  O   LYS B  36     -85.615  13.070 -31.707  1.00  0.00           O  
ATOM   1994  CB  LYS B  36     -82.320  13.455 -31.294  1.00  0.00           C  
ATOM   1995  CG  LYS B  36     -82.565  12.092 -30.661  1.00  0.00           C  
ATOM   1996  CD  LYS B  36     -81.394  11.627 -29.809  1.00  0.00           C  
ATOM   1997  CE  LYS B  36     -81.719  10.306 -29.105  1.00  0.00           C  
ATOM   1998  NZ  LYS B  36     -80.574   9.813 -28.278  1.00  0.00           N  
ATOM   1999  H   LYS B  36     -82.183  15.667 -32.556  1.00  0.00           H  
ATOM   2000  HA  LYS B  36     -83.511  13.249 -33.067  1.00  0.00           H  
ATOM   2001 1HB  LYS B  36     -81.383  13.411 -31.849  1.00  0.00           H  
ATOM   2002 2HB  LYS B  36     -82.180  14.179 -30.499  1.00  0.00           H  
ATOM   2003 1HG  LYS B  36     -83.418  12.179 -30.014  1.00  0.00           H  
ATOM   2004 2HG  LYS B  36     -82.783  11.356 -31.435  1.00  0.00           H  
ATOM   2005 1HD  LYS B  36     -80.516  11.488 -30.442  1.00  0.00           H  
ATOM   2006 2HD  LYS B  36     -81.167  12.385 -29.064  1.00  0.00           H  
ATOM   2007 1HE  LYS B  36     -82.585  10.455 -28.457  1.00  0.00           H  
ATOM   2008 2HE  LYS B  36     -81.965   9.554 -29.853  1.00  0.00           H  
ATOM   2009 1HZ  LYS B  36     -80.829   8.941 -27.829  1.00  0.00           H  
ATOM   2010 2HZ  LYS B  36     -79.768   9.662 -28.871  1.00  0.00           H  
ATOM   2011 3HZ  LYS B  36     -80.347  10.499 -27.572  1.00  0.00           H  
ATOM   2012  N   PHE B  37     -85.015  14.996 -30.717  1.00  0.00           N  
ATOM   2013  CA  PHE B  37     -86.229  15.131 -29.931  1.00  0.00           C  
ATOM   2014  C   PHE B  37     -87.311  16.005 -30.557  1.00  0.00           C  
ATOM   2015  O   PHE B  37     -88.326  16.260 -29.911  1.00  0.00           O  
ATOM   2016  CB  PHE B  37     -85.865  15.723 -28.569  1.00  0.00           C  
ATOM   2017  CG  PHE B  37     -85.111  14.818 -27.630  1.00  0.00           C  
ATOM   2018  CD1 PHE B  37     -83.760  14.555 -27.800  1.00  0.00           C  
ATOM   2019  CD2 PHE B  37     -85.742  14.283 -26.520  1.00  0.00           C  
ATOM   2020  CE1 PHE B  37     -83.077  13.769 -26.915  1.00  0.00           C  
ATOM   2021  CE2 PHE B  37     -85.045  13.499 -25.628  1.00  0.00           C  
ATOM   2022  CZ  PHE B  37     -83.719  13.244 -25.837  1.00  0.00           C  
ATOM   2023  H   PHE B  37     -84.263  15.685 -30.592  1.00  0.00           H  
ATOM   2024  HA  PHE B  37     -86.646  14.138 -29.786  1.00  0.00           H  
ATOM   2025 1HB  PHE B  37     -85.251  16.614 -28.738  1.00  0.00           H  
ATOM   2026 2HB  PHE B  37     -86.764  16.041 -28.069  1.00  0.00           H  
ATOM   2027  HD1 PHE B  37     -83.236  14.975 -28.637  1.00  0.00           H  
ATOM   2028  HD2 PHE B  37     -86.799  14.493 -26.348  1.00  0.00           H  
ATOM   2029  HE1 PHE B  37     -82.019  13.570 -27.066  1.00  0.00           H  
ATOM   2030  HE2 PHE B  37     -85.541  13.085 -24.754  1.00  0.00           H  
ATOM   2031  HZ  PHE B  37     -83.179  12.628 -25.143  1.00  0.00           H  
ATOM   2032  N   ARG B  38     -87.142  16.464 -31.802  1.00  0.00           N  
ATOM   2033  CA  ARG B  38     -88.141  17.357 -32.397  1.00  0.00           C  
ATOM   2034  C   ARG B  38     -89.461  16.644 -32.593  1.00  0.00           C  
ATOM   2035  O   ARG B  38     -90.537  17.185 -32.307  1.00  0.00           O  
ATOM   2036  CB  ARG B  38     -87.650  17.944 -33.718  1.00  0.00           C  
ATOM   2037  CG  ARG B  38     -88.621  18.931 -34.399  1.00  0.00           C  
ATOM   2038  CD  ARG B  38     -87.992  19.623 -35.583  1.00  0.00           C  
ATOM   2039  NE  ARG B  38     -87.591  18.688 -36.634  1.00  0.00           N  
ATOM   2040  CZ  ARG B  38     -88.399  18.126 -37.569  1.00  0.00           C  
ATOM   2041  NH1 ARG B  38     -89.695  18.400 -37.613  1.00  0.00           N  
ATOM   2042  NH2 ARG B  38     -87.868  17.287 -38.445  1.00  0.00           N  
ATOM   2043  H   ARG B  38     -86.322  16.179 -32.351  1.00  0.00           H  
ATOM   2044  HA  ARG B  38     -88.310  18.187 -31.724  1.00  0.00           H  
ATOM   2045 1HB  ARG B  38     -86.717  18.473 -33.550  1.00  0.00           H  
ATOM   2046 2HB  ARG B  38     -87.436  17.134 -34.418  1.00  0.00           H  
ATOM   2047 1HG  ARG B  38     -89.505  18.393 -34.737  1.00  0.00           H  
ATOM   2048 2HG  ARG B  38     -88.920  19.691 -33.676  1.00  0.00           H  
ATOM   2049 1HD  ARG B  38     -88.688  20.345 -36.004  1.00  0.00           H  
ATOM   2050 2HD  ARG B  38     -87.094  20.146 -35.246  1.00  0.00           H  
ATOM   2051  HE  ARG B  38     -86.582  18.448 -36.682  1.00  0.00           H  
ATOM   2052 1HH1 ARG B  38     -90.100  19.041 -36.951  1.00  0.00           H  
ATOM   2053 2HH1 ARG B  38     -90.280  17.971 -38.317  1.00  0.00           H  
ATOM   2054 1HH2 ARG B  38     -86.855  17.065 -38.383  1.00  0.00           H  
ATOM   2055 2HH2 ARG B  38     -88.436  16.851 -39.150  1.00  0.00           H  
ATOM   2056  N   GLU B  39     -89.384  15.394 -33.035  1.00  0.00           N  
ATOM   2057  CA  GLU B  39     -90.550  14.587 -33.364  1.00  0.00           C  
ATOM   2058  C   GLU B  39     -91.509  14.437 -32.201  1.00  0.00           C  
ATOM   2059  O   GLU B  39     -92.721  14.392 -32.394  1.00  0.00           O  
ATOM   2060  CB  GLU B  39     -90.110  13.207 -33.855  1.00  0.00           C  
ATOM   2061  CG  GLU B  39     -91.246  12.303 -34.335  1.00  0.00           C  
ATOM   2062  CD  GLU B  39     -90.737  11.030 -34.953  1.00  0.00           C  
ATOM   2063  OE1 GLU B  39     -89.550  10.809 -34.897  1.00  0.00           O  
ATOM   2064  OE2 GLU B  39     -91.529  10.281 -35.511  1.00  0.00           O  
ATOM   2065  H   GLU B  39     -88.464  14.998 -33.193  1.00  0.00           H  
ATOM   2066  HA  GLU B  39     -91.087  15.082 -34.174  1.00  0.00           H  
ATOM   2067 1HB  GLU B  39     -89.402  13.323 -34.673  1.00  0.00           H  
ATOM   2068 2HB  GLU B  39     -89.592  12.688 -33.049  1.00  0.00           H  
ATOM   2069 1HG  GLU B  39     -91.877  12.046 -33.483  1.00  0.00           H  
ATOM   2070 2HG  GLU B  39     -91.857  12.846 -35.055  1.00  0.00           H  
ATOM   2071  N   PHE B  40     -90.974  14.354 -30.991  1.00  0.00           N  
ATOM   2072  CA  PHE B  40     -91.804  14.134 -29.826  1.00  0.00           C  
ATOM   2073  C   PHE B  40     -91.985  15.386 -28.965  1.00  0.00           C  
ATOM   2074  O   PHE B  40     -92.414  15.313 -27.807  1.00  0.00           O  
ATOM   2075  CB  PHE B  40     -91.205  12.992 -29.043  1.00  0.00           C  
ATOM   2076  CG  PHE B  40     -91.157  11.756 -29.871  1.00  0.00           C  
ATOM   2077  CD1 PHE B  40     -89.971  11.292 -30.396  1.00  0.00           C  
ATOM   2078  CD2 PHE B  40     -92.306  11.078 -30.168  1.00  0.00           C  
ATOM   2079  CE1 PHE B  40     -89.949  10.164 -31.179  1.00  0.00           C  
ATOM   2080  CE2 PHE B  40     -92.292   9.961 -30.938  1.00  0.00           C  
ATOM   2081  CZ  PHE B  40     -91.108   9.493 -31.446  1.00  0.00           C  
ATOM   2082  H   PHE B  40     -89.969  14.404 -30.874  1.00  0.00           H  
ATOM   2083  HA  PHE B  40     -92.793  13.828 -30.166  1.00  0.00           H  
ATOM   2084 1HB  PHE B  40     -90.199  13.253 -28.740  1.00  0.00           H  
ATOM   2085 2HB  PHE B  40     -91.808  12.796 -28.159  1.00  0.00           H  
ATOM   2086  HD1 PHE B  40     -89.042  11.824 -30.195  1.00  0.00           H  
ATOM   2087  HD2 PHE B  40     -93.250  11.450 -29.785  1.00  0.00           H  
ATOM   2088  HE1 PHE B  40     -89.004   9.809 -31.592  1.00  0.00           H  
ATOM   2089  HE2 PHE B  40     -93.223   9.454 -31.147  1.00  0.00           H  
ATOM   2090  HZ  PHE B  40     -91.087   8.601 -32.069  1.00  0.00           H  
ATOM   2091  N   CYS B  41     -91.646  16.550 -29.516  1.00  0.00           N  
ATOM   2092  CA  CYS B  41     -91.857  17.790 -28.783  1.00  0.00           C  
ATOM   2093  C   CYS B  41     -92.776  18.737 -29.548  1.00  0.00           C  
ATOM   2094  O   CYS B  41     -93.682  19.322 -28.952  1.00  0.00           O  
ATOM   2095  CB  CYS B  41     -90.540  18.468 -28.439  1.00  0.00           C  
ATOM   2096  SG  CYS B  41     -89.500  17.469 -27.355  1.00  0.00           S  
ATOM   2097  H   CYS B  41     -91.273  16.580 -30.466  1.00  0.00           H  
ATOM   2098  HA  CYS B  41     -92.346  17.552 -27.841  1.00  0.00           H  
ATOM   2099 1HB  CYS B  41     -89.989  18.659 -29.359  1.00  0.00           H  
ATOM   2100 2HB  CYS B  41     -90.729  19.428 -27.958  1.00  0.00           H  
ATOM   2101  HG  CYS B  41     -89.062  16.665 -28.358  1.00  0.00           H  
ATOM   2102  N   SER B  42     -92.569  18.891 -30.868  1.00  0.00           N  
ATOM   2103  CA  SER B  42     -93.426  19.809 -31.617  1.00  0.00           C  
ATOM   2104  C   SER B  42     -94.749  19.147 -32.030  1.00  0.00           C  
ATOM   2105  O   SER B  42     -95.752  19.828 -32.258  1.00  0.00           O  
ATOM   2106  CB  SER B  42     -92.722  20.308 -32.861  1.00  0.00           C  
ATOM   2107  OG  SER B  42     -92.547  19.275 -33.793  1.00  0.00           O  
ATOM   2108  H   SER B  42     -91.816  18.399 -31.351  1.00  0.00           H  
ATOM   2109  HA  SER B  42     -93.648  20.667 -30.977  1.00  0.00           H  
ATOM   2110 1HB  SER B  42     -93.304  21.111 -33.308  1.00  0.00           H  
ATOM   2111 2HB  SER B  42     -91.753  20.722 -32.581  1.00  0.00           H  
ATOM   2112  HG  SER B  42     -92.122  19.680 -34.551  1.00  0.00           H  
ATOM   2113  N   ASP B  43     -94.757  17.813 -32.119  1.00  0.00           N  
ATOM   2114  CA  ASP B  43     -95.936  17.048 -32.512  1.00  0.00           C  
ATOM   2115  C   ASP B  43     -96.711  16.619 -31.266  1.00  0.00           C  
ATOM   2116  O   ASP B  43     -96.309  16.920 -30.140  1.00  0.00           O  
ATOM   2117  CB  ASP B  43     -95.507  15.825 -33.352  1.00  0.00           C  
ATOM   2118  CG  ASP B  43     -96.586  15.286 -34.335  1.00  0.00           C  
ATOM   2119  OD1 ASP B  43     -97.755  15.552 -34.105  1.00  0.00           O  
ATOM   2120  OD2 ASP B  43     -96.234  14.639 -35.296  1.00  0.00           O  
ATOM   2121  H   ASP B  43     -93.902  17.304 -31.957  1.00  0.00           H  
ATOM   2122  HA  ASP B  43     -96.581  17.682 -33.119  1.00  0.00           H  
ATOM   2123 1HB  ASP B  43     -94.607  16.076 -33.917  1.00  0.00           H  
ATOM   2124 2HB  ASP B  43     -95.230  15.013 -32.671  1.00  0.00           H  
ATOM   2125  N   THR B  44     -97.817  15.914 -31.462  1.00  0.00           N  
ATOM   2126  CA  THR B  44     -98.607  15.420 -30.338  1.00  0.00           C  
ATOM   2127  C   THR B  44     -98.182  14.013 -29.942  1.00  0.00           C  
ATOM   2128  O   THR B  44     -98.131  13.085 -30.756  1.00  0.00           O  
ATOM   2129  CB  THR B  44    -100.114  15.470 -30.637  1.00  0.00           C  
ATOM   2130  OG1 THR B  44    -100.500  16.831 -30.839  1.00  0.00           O  
ATOM   2131  CG2 THR B  44    -100.926  14.872 -29.471  1.00  0.00           C  
ATOM   2132  H   THR B  44     -98.095  15.724 -32.426  1.00  0.00           H  
ATOM   2133  HA  THR B  44     -98.426  16.071 -29.484  1.00  0.00           H  
ATOM   2134  HB  THR B  44    -100.308  14.920 -31.542  1.00  0.00           H  
ATOM   2135  HG1 THR B  44    -100.037  17.164 -31.609  1.00  0.00           H  
ATOM   2136 1HG2 THR B  44    -101.985  14.930 -29.708  1.00  0.00           H  
ATOM   2137 2HG2 THR B  44    -100.659  13.828 -29.313  1.00  0.00           H  
ATOM   2138 3HG2 THR B  44    -100.730  15.436 -28.563  1.00  0.00           H  
ATOM   2139  N   ASN B  45     -97.913  13.839 -28.660  1.00  0.00           N  
ATOM   2140  CA  ASN B  45     -97.451  12.561 -28.157  1.00  0.00           C  
ATOM   2141  C   ASN B  45     -98.559  11.588 -27.840  1.00  0.00           C  
ATOM   2142  O   ASN B  45     -98.893  11.328 -26.684  1.00  0.00           O  
ATOM   2143  CB  ASN B  45     -96.536  12.775 -26.980  1.00  0.00           C  
ATOM   2144  CG  ASN B  45     -95.238  13.321 -27.429  1.00  0.00           C  
ATOM   2145  OD1 ASN B  45     -94.761  12.932 -28.499  1.00  0.00           O  
ATOM   2146  ND2 ASN B  45     -94.650  14.184 -26.674  1.00  0.00           N  
ATOM   2147  H   ASN B  45     -97.997  14.630 -28.039  1.00  0.00           H  
ATOM   2148  HA  ASN B  45     -96.862  12.088 -28.942  1.00  0.00           H  
ATOM   2149 1HB  ASN B  45     -97.000  13.479 -26.304  1.00  0.00           H  
ATOM   2150 2HB  ASN B  45     -96.381  11.863 -26.442  1.00  0.00           H  
ATOM   2151 1HD2 ASN B  45     -93.766  14.579 -26.974  1.00  0.00           H  
ATOM   2152 2HD2 ASN B  45     -95.064  14.476 -25.818  1.00  0.00           H  
ATOM   2153  N   PHE B  46     -99.102  11.031 -28.905  1.00  0.00           N  
ATOM   2154  CA  PHE B  46    -100.167  10.055 -28.805  1.00  0.00           C  
ATOM   2155  C   PHE B  46     -99.514   8.756 -28.394  1.00  0.00           C  
ATOM   2156  O   PHE B  46     -98.400   8.465 -28.840  1.00  0.00           O  
ATOM   2157  CB  PHE B  46    -100.861   9.833 -30.146  1.00  0.00           C  
ATOM   2158  CG  PHE B  46    -101.706  10.965 -30.640  1.00  0.00           C  
ATOM   2159  CD1 PHE B  46    -101.244  11.799 -31.645  1.00  0.00           C  
ATOM   2160  CD2 PHE B  46    -102.972  11.191 -30.120  1.00  0.00           C  
ATOM   2161  CE1 PHE B  46    -102.028  12.822 -32.124  1.00  0.00           C  
ATOM   2162  CE2 PHE B  46    -103.754  12.222 -30.596  1.00  0.00           C  
ATOM   2163  CZ  PHE B  46    -103.281  13.036 -31.601  1.00  0.00           C  
ATOM   2164  H   PHE B  46     -98.757  11.364 -29.810  1.00  0.00           H  
ATOM   2165  HA  PHE B  46    -100.885  10.364 -28.044  1.00  0.00           H  
ATOM   2166 1HB  PHE B  46    -100.106   9.623 -30.901  1.00  0.00           H  
ATOM   2167 2HB  PHE B  46    -101.490   8.944 -30.076  1.00  0.00           H  
ATOM   2168  HD1 PHE B  46    -100.246  11.639 -32.066  1.00  0.00           H  
ATOM   2169  HD2 PHE B  46    -103.353  10.542 -29.330  1.00  0.00           H  
ATOM   2170  HE1 PHE B  46    -101.652  13.467 -32.920  1.00  0.00           H  
ATOM   2171  HE2 PHE B  46    -104.749  12.391 -30.181  1.00  0.00           H  
ATOM   2172  HZ  PHE B  46    -103.898  13.849 -31.979  1.00  0.00           H  
ATOM   2173  N   GLU B  47    -100.184   7.955 -27.573  1.00  0.00           N  
ATOM   2174  CA  GLU B  47     -99.582   6.689 -27.193  1.00  0.00           C  
ATOM   2175  C   GLU B  47     -99.269   5.905 -28.456  1.00  0.00           C  
ATOM   2176  O   GLU B  47    -100.123   5.755 -29.333  1.00  0.00           O  
ATOM   2177  CB  GLU B  47    -100.518   5.895 -26.281  1.00  0.00           C  
ATOM   2178  CG  GLU B  47     -99.913   4.617 -25.732  1.00  0.00           C  
ATOM   2179  CD  GLU B  47    -100.828   3.865 -24.804  1.00  0.00           C  
ATOM   2180  OE1 GLU B  47    -101.927   4.313 -24.592  1.00  0.00           O  
ATOM   2181  OE2 GLU B  47    -100.414   2.830 -24.295  1.00  0.00           O  
ATOM   2182  H   GLU B  47    -101.089   8.224 -27.214  1.00  0.00           H  
ATOM   2183  HA  GLU B  47     -98.651   6.883 -26.664  1.00  0.00           H  
ATOM   2184 1HB  GLU B  47    -100.815   6.516 -25.436  1.00  0.00           H  
ATOM   2185 2HB  GLU B  47    -101.421   5.629 -26.830  1.00  0.00           H  
ATOM   2186 1HG  GLU B  47     -99.640   3.961 -26.560  1.00  0.00           H  
ATOM   2187 2HG  GLU B  47     -99.006   4.885 -25.197  1.00  0.00           H  
ATOM   2188  N   SER B  48     -98.036   5.427 -28.545  1.00  0.00           N  
ATOM   2189  CA  SER B  48     -97.558   4.688 -29.704  1.00  0.00           C  
ATOM   2190  C   SER B  48     -96.293   3.913 -29.403  1.00  0.00           C  
ATOM   2191  O   SER B  48     -95.581   4.201 -28.429  1.00  0.00           O  
ATOM   2192  CB  SER B  48     -97.271   5.632 -30.848  1.00  0.00           C  
ATOM   2193  OG  SER B  48     -96.205   6.474 -30.517  1.00  0.00           O  
ATOM   2194  H   SER B  48     -97.414   5.571 -27.767  1.00  0.00           H  
ATOM   2195  HA  SER B  48     -98.331   3.979 -30.009  1.00  0.00           H  
ATOM   2196 1HB  SER B  48     -97.017   5.053 -31.732  1.00  0.00           H  
ATOM   2197 2HB  SER B  48     -98.153   6.224 -31.084  1.00  0.00           H  
ATOM   2198  HG  SER B  48     -96.640   7.273 -30.152  1.00  0.00           H  
ATOM   2199  N   GLU B  49     -95.966   2.992 -30.298  1.00  0.00           N  
ATOM   2200  CA  GLU B  49     -94.747   2.214 -30.212  1.00  0.00           C  
ATOM   2201  C   GLU B  49     -93.502   3.073 -30.390  1.00  0.00           C  
ATOM   2202  O   GLU B  49     -92.490   2.840 -29.717  1.00  0.00           O  
ATOM   2203  CB  GLU B  49     -94.783   1.117 -31.275  1.00  0.00           C  
ATOM   2204  CG  GLU B  49     -95.887   0.075 -31.055  1.00  0.00           C  
ATOM   2205  CD  GLU B  49     -97.255   0.560 -31.504  1.00  0.00           C  
ATOM   2206  OE1 GLU B  49     -97.329   1.637 -32.071  1.00  0.00           O  
ATOM   2207  OE2 GLU B  49     -98.216  -0.122 -31.266  1.00  0.00           O  
ATOM   2208  H   GLU B  49     -96.612   2.798 -31.068  1.00  0.00           H  
ATOM   2209  HA  GLU B  49     -94.704   1.751 -29.227  1.00  0.00           H  
ATOM   2210 1HB  GLU B  49     -94.923   1.564 -32.259  1.00  0.00           H  
ATOM   2211 2HB  GLU B  49     -93.827   0.594 -31.287  1.00  0.00           H  
ATOM   2212 1HG  GLU B  49     -95.635  -0.830 -31.607  1.00  0.00           H  
ATOM   2213 2HG  GLU B  49     -95.927  -0.177 -29.996  1.00  0.00           H  
ATOM   2214  N   LYS B  50     -93.560   4.064 -31.294  1.00  0.00           N  
ATOM   2215  CA  LYS B  50     -92.381   4.890 -31.523  1.00  0.00           C  
ATOM   2216  C   LYS B  50     -92.146   5.856 -30.371  1.00  0.00           C  
ATOM   2217  O   LYS B  50     -90.996   6.159 -30.042  1.00  0.00           O  
ATOM   2218  CB  LYS B  50     -92.474   5.668 -32.842  1.00  0.00           C  
ATOM   2219  CG  LYS B  50     -93.534   6.776 -32.895  1.00  0.00           C  
ATOM   2220  CD  LYS B  50     -93.474   7.526 -34.222  1.00  0.00           C  
ATOM   2221  CE  LYS B  50     -94.451   8.707 -34.262  1.00  0.00           C  
ATOM   2222  NZ  LYS B  50     -94.323   9.482 -35.532  1.00  0.00           N  
ATOM   2223  H   LYS B  50     -94.416   4.205 -31.813  1.00  0.00           H  
ATOM   2224  HA  LYS B  50     -91.514   4.233 -31.586  1.00  0.00           H  
ATOM   2225 1HB  LYS B  50     -91.510   6.128 -33.054  1.00  0.00           H  
ATOM   2226 2HB  LYS B  50     -92.687   4.973 -33.653  1.00  0.00           H  
ATOM   2227 1HG  LYS B  50     -94.525   6.344 -32.770  1.00  0.00           H  
ATOM   2228 2HG  LYS B  50     -93.372   7.480 -32.111  1.00  0.00           H  
ATOM   2229 1HD  LYS B  50     -92.461   7.912 -34.374  1.00  0.00           H  
ATOM   2230 2HD  LYS B  50     -93.711   6.844 -35.039  1.00  0.00           H  
ATOM   2231 1HE  LYS B  50     -95.469   8.333 -34.176  1.00  0.00           H  
ATOM   2232 2HE  LYS B  50     -94.245   9.373 -33.426  1.00  0.00           H  
ATOM   2233 1HZ  LYS B  50     -94.968  10.260 -35.532  1.00  0.00           H  
ATOM   2234 2HZ  LYS B  50     -93.346   9.843 -35.587  1.00  0.00           H  
ATOM   2235 3HZ  LYS B  50     -94.510   8.889 -36.323  1.00  0.00           H  
ATOM   2236  N   LEU B  51     -93.223   6.295 -29.709  1.00  0.00           N  
ATOM   2237  CA  LEU B  51     -93.073   7.203 -28.587  1.00  0.00           C  
ATOM   2238  C   LEU B  51     -92.428   6.468 -27.433  1.00  0.00           C  
ATOM   2239  O   LEU B  51     -91.462   6.959 -26.840  1.00  0.00           O  
ATOM   2240  CB  LEU B  51     -94.450   7.747 -28.168  1.00  0.00           C  
ATOM   2241  CG  LEU B  51     -94.527   8.724 -26.952  1.00  0.00           C  
ATOM   2242  CD1 LEU B  51     -93.726   9.987 -27.222  1.00  0.00           C  
ATOM   2243  CD2 LEU B  51     -95.991   9.063 -26.688  1.00  0.00           C  
ATOM   2244  H   LEU B  51     -94.158   6.044 -30.031  1.00  0.00           H  
ATOM   2245  HA  LEU B  51     -92.421   8.018 -28.885  1.00  0.00           H  
ATOM   2246 1HB  LEU B  51     -94.873   8.269 -29.022  1.00  0.00           H  
ATOM   2247 2HB  LEU B  51     -95.095   6.896 -27.944  1.00  0.00           H  
ATOM   2248  HG  LEU B  51     -94.113   8.236 -26.077  1.00  0.00           H  
ATOM   2249 1HD1 LEU B  51     -93.796  10.661 -26.379  1.00  0.00           H  
ATOM   2250 2HD1 LEU B  51     -92.677   9.748 -27.400  1.00  0.00           H  
ATOM   2251 3HD1 LEU B  51     -94.151  10.461 -28.085  1.00  0.00           H  
ATOM   2252 1HD2 LEU B  51     -96.070   9.720 -25.826  1.00  0.00           H  
ATOM   2253 2HD2 LEU B  51     -96.415   9.554 -27.563  1.00  0.00           H  
ATOM   2254 3HD2 LEU B  51     -96.545   8.151 -26.488  1.00  0.00           H  
ATOM   2255  N   LYS B  52     -92.922   5.255 -27.151  1.00  0.00           N  
ATOM   2256  CA  LYS B  52     -92.389   4.470 -26.052  1.00  0.00           C  
ATOM   2257  C   LYS B  52     -90.957   4.056 -26.325  1.00  0.00           C  
ATOM   2258  O   LYS B  52     -90.128   4.065 -25.414  1.00  0.00           O  
ATOM   2259  CB  LYS B  52     -93.246   3.228 -25.823  1.00  0.00           C  
ATOM   2260  CG  LYS B  52     -94.614   3.534 -25.267  1.00  0.00           C  
ATOM   2261  CD  LYS B  52     -95.472   2.282 -25.102  1.00  0.00           C  
ATOM   2262  CE  LYS B  52     -96.890   2.683 -24.733  1.00  0.00           C  
ATOM   2263  NZ  LYS B  52     -97.817   1.527 -24.570  1.00  0.00           N  
ATOM   2264  H   LYS B  52     -93.719   4.900 -27.686  1.00  0.00           H  
ATOM   2265  HA  LYS B  52     -92.400   5.085 -25.151  1.00  0.00           H  
ATOM   2266 1HB  LYS B  52     -93.378   2.702 -26.773  1.00  0.00           H  
ATOM   2267 2HB  LYS B  52     -92.737   2.554 -25.138  1.00  0.00           H  
ATOM   2268 1HG  LYS B  52     -94.496   4.014 -24.295  1.00  0.00           H  
ATOM   2269 2HG  LYS B  52     -95.120   4.232 -25.930  1.00  0.00           H  
ATOM   2270 1HD  LYS B  52     -95.493   1.729 -26.044  1.00  0.00           H  
ATOM   2271 2HD  LYS B  52     -95.058   1.642 -24.324  1.00  0.00           H  
ATOM   2272 1HE  LYS B  52     -96.878   3.259 -23.810  1.00  0.00           H  
ATOM   2273 2HE  LYS B  52     -97.264   3.312 -25.536  1.00  0.00           H  
ATOM   2274 1HZ  LYS B  52     -98.761   1.916 -24.361  1.00  0.00           H  
ATOM   2275 2HZ  LYS B  52     -97.862   0.998 -25.425  1.00  0.00           H  
ATOM   2276 3HZ  LYS B  52     -97.513   0.929 -23.819  1.00  0.00           H  
ATOM   2277  N   THR B  53     -90.650   3.691 -27.575  1.00  0.00           N  
ATOM   2278  CA  THR B  53     -89.307   3.263 -27.906  1.00  0.00           C  
ATOM   2279  C   THR B  53     -88.329   4.404 -27.725  1.00  0.00           C  
ATOM   2280  O   THR B  53     -87.291   4.231 -27.088  1.00  0.00           O  
ATOM   2281  CB  THR B  53     -89.224   2.743 -29.357  1.00  0.00           C  
ATOM   2282  OG1 THR B  53     -90.086   1.604 -29.512  1.00  0.00           O  
ATOM   2283  CG2 THR B  53     -87.784   2.339 -29.686  1.00  0.00           C  
ATOM   2284  H   THR B  53     -91.365   3.664 -28.304  1.00  0.00           H  
ATOM   2285  HA  THR B  53     -89.023   2.457 -27.231  1.00  0.00           H  
ATOM   2286  HB  THR B  53     -89.548   3.525 -30.044  1.00  0.00           H  
ATOM   2287  HG1 THR B  53     -91.022   1.903 -29.487  1.00  0.00           H  
ATOM   2288 1HG2 THR B  53     -87.738   1.971 -30.708  1.00  0.00           H  
ATOM   2289 2HG2 THR B  53     -87.115   3.195 -29.590  1.00  0.00           H  
ATOM   2290 3HG2 THR B  53     -87.459   1.555 -29.005  1.00  0.00           H  
ATOM   2291  N   PHE B  54     -88.679   5.589 -28.231  1.00  0.00           N  
ATOM   2292  CA  PHE B  54     -87.801   6.737 -28.137  1.00  0.00           C  
ATOM   2293  C   PHE B  54     -87.538   7.096 -26.688  1.00  0.00           C  
ATOM   2294  O   PHE B  54     -86.390   7.321 -26.288  1.00  0.00           O  
ATOM   2295  CB  PHE B  54     -88.417   7.922 -28.862  1.00  0.00           C  
ATOM   2296  CG  PHE B  54     -87.573   9.133 -28.863  1.00  0.00           C  
ATOM   2297  CD1 PHE B  54     -86.508   9.220 -29.730  1.00  0.00           C  
ATOM   2298  CD2 PHE B  54     -87.835  10.195 -28.035  1.00  0.00           C  
ATOM   2299  CE1 PHE B  54     -85.728  10.334 -29.762  1.00  0.00           C  
ATOM   2300  CE2 PHE B  54     -87.042  11.315 -28.086  1.00  0.00           C  
ATOM   2301  CZ  PHE B  54     -85.999  11.378 -28.937  1.00  0.00           C  
ATOM   2302  H   PHE B  54     -89.560   5.690 -28.744  1.00  0.00           H  
ATOM   2303  HA  PHE B  54     -86.850   6.485 -28.607  1.00  0.00           H  
ATOM   2304 1HB  PHE B  54     -88.622   7.642 -29.894  1.00  0.00           H  
ATOM   2305 2HB  PHE B  54     -89.382   8.169 -28.408  1.00  0.00           H  
ATOM   2306  HD1 PHE B  54     -86.292   8.387 -30.398  1.00  0.00           H  
ATOM   2307  HD2 PHE B  54     -88.681  10.142 -27.350  1.00  0.00           H  
ATOM   2308  HE1 PHE B  54     -84.898  10.389 -30.455  1.00  0.00           H  
ATOM   2309  HE2 PHE B  54     -87.239  12.158 -27.454  1.00  0.00           H  
ATOM   2310  HZ  PHE B  54     -85.383  12.265 -28.963  1.00  0.00           H  
ATOM   2311  N   GLN B  55     -88.605   7.146 -25.888  1.00  0.00           N  
ATOM   2312  CA  GLN B  55     -88.482   7.508 -24.493  1.00  0.00           C  
ATOM   2313  C   GLN B  55     -87.669   6.492 -23.712  1.00  0.00           C  
ATOM   2314  O   GLN B  55     -86.836   6.882 -22.883  1.00  0.00           O  
ATOM   2315  CB  GLN B  55     -89.880   7.612 -23.903  1.00  0.00           C  
ATOM   2316  CG  GLN B  55     -90.640   8.780 -24.424  1.00  0.00           C  
ATOM   2317  CD  GLN B  55     -92.066   8.762 -24.078  1.00  0.00           C  
ATOM   2318  OE1 GLN B  55     -92.676   7.709 -23.818  1.00  0.00           O  
ATOM   2319  NE2 GLN B  55     -92.642   9.939 -24.069  1.00  0.00           N  
ATOM   2320  H   GLN B  55     -89.540   6.951 -26.265  1.00  0.00           H  
ATOM   2321  HA  GLN B  55     -87.981   8.466 -24.429  1.00  0.00           H  
ATOM   2322 1HB  GLN B  55     -90.439   6.704 -24.143  1.00  0.00           H  
ATOM   2323 2HB  GLN B  55     -89.818   7.689 -22.820  1.00  0.00           H  
ATOM   2324 1HG  GLN B  55     -90.239   9.645 -23.955  1.00  0.00           H  
ATOM   2325 2HG  GLN B  55     -90.533   8.854 -25.504  1.00  0.00           H  
ATOM   2326 1HE2 GLN B  55     -93.602  10.027 -23.853  1.00  0.00           H  
ATOM   2327 2HE2 GLN B  55     -92.122  10.762 -24.285  1.00  0.00           H  
ATOM   2328  N   ASN B  56     -87.844   5.200 -24.007  1.00  0.00           N  
ATOM   2329  CA  ASN B  56     -87.093   4.193 -23.292  1.00  0.00           C  
ATOM   2330  C   ASN B  56     -85.625   4.256 -23.669  1.00  0.00           C  
ATOM   2331  O   ASN B  56     -84.768   4.159 -22.790  1.00  0.00           O  
ATOM   2332  CB  ASN B  56     -87.649   2.819 -23.589  1.00  0.00           C  
ATOM   2333  CG  ASN B  56     -88.985   2.581 -22.941  1.00  0.00           C  
ATOM   2334  OD1 ASN B  56     -89.364   3.239 -21.963  1.00  0.00           O  
ATOM   2335  ND2 ASN B  56     -89.718   1.641 -23.475  1.00  0.00           N  
ATOM   2336  H   ASN B  56     -88.568   4.909 -24.671  1.00  0.00           H  
ATOM   2337  HA  ASN B  56     -87.170   4.390 -22.223  1.00  0.00           H  
ATOM   2338 1HB  ASN B  56     -87.760   2.706 -24.672  1.00  0.00           H  
ATOM   2339 2HB  ASN B  56     -86.945   2.060 -23.249  1.00  0.00           H  
ATOM   2340 1HD2 ASN B  56     -90.619   1.436 -23.096  1.00  0.00           H  
ATOM   2341 2HD2 ASN B  56     -89.383   1.133 -24.266  1.00  0.00           H  
ATOM   2342  N   GLU B  57     -85.320   4.504 -24.951  1.00  0.00           N  
ATOM   2343  CA  GLU B  57     -83.929   4.587 -25.366  1.00  0.00           C  
ATOM   2344  C   GLU B  57     -83.250   5.784 -24.727  1.00  0.00           C  
ATOM   2345  O   GLU B  57     -82.100   5.681 -24.285  1.00  0.00           O  
ATOM   2346  CB  GLU B  57     -83.816   4.691 -26.891  1.00  0.00           C  
ATOM   2347  CG  GLU B  57     -84.171   3.417 -27.663  1.00  0.00           C  
ATOM   2348  CD  GLU B  57     -84.168   3.631 -29.154  1.00  0.00           C  
ATOM   2349  OE1 GLU B  57     -83.993   4.753 -29.571  1.00  0.00           O  
ATOM   2350  OE2 GLU B  57     -84.350   2.678 -29.875  1.00  0.00           O  
ATOM   2351  H   GLU B  57     -86.061   4.563 -25.658  1.00  0.00           H  
ATOM   2352  HA  GLU B  57     -83.417   3.683 -25.038  1.00  0.00           H  
ATOM   2353 1HB  GLU B  57     -84.487   5.480 -27.241  1.00  0.00           H  
ATOM   2354 2HB  GLU B  57     -82.802   4.981 -27.162  1.00  0.00           H  
ATOM   2355 1HG  GLU B  57     -83.438   2.650 -27.419  1.00  0.00           H  
ATOM   2356 2HG  GLU B  57     -85.142   3.057 -27.346  1.00  0.00           H  
ATOM   2357  N   CYS B  58     -83.970   6.908 -24.636  1.00  0.00           N  
ATOM   2358  CA  CYS B  58     -83.413   8.110 -24.047  1.00  0.00           C  
ATOM   2359  C   CYS B  58     -83.121   7.881 -22.567  1.00  0.00           C  
ATOM   2360  O   CYS B  58     -82.025   8.207 -22.088  1.00  0.00           O  
ATOM   2361  CB  CYS B  58     -84.385   9.277 -24.225  1.00  0.00           C  
ATOM   2362  SG  CYS B  58     -84.574   9.825 -25.932  1.00  0.00           S  
ATOM   2363  H   CYS B  58     -84.908   6.932 -25.047  1.00  0.00           H  
ATOM   2364  HA  CYS B  58     -82.481   8.348 -24.557  1.00  0.00           H  
ATOM   2365 1HB  CYS B  58     -85.370   8.980 -23.869  1.00  0.00           H  
ATOM   2366 2HB  CYS B  58     -84.053  10.125 -23.632  1.00  0.00           H  
ATOM   2367  HG  CYS B  58     -85.387   8.801 -26.324  1.00  0.00           H  
ATOM   2368  N   TRP B  59     -84.057   7.238 -21.852  1.00  0.00           N  
ATOM   2369  CA  TRP B  59     -83.839   6.952 -20.445  1.00  0.00           C  
ATOM   2370  C   TRP B  59     -82.659   6.014 -20.260  1.00  0.00           C  
ATOM   2371  O   TRP B  59     -81.807   6.268 -19.407  1.00  0.00           O  
ATOM   2372  CB  TRP B  59     -85.067   6.345 -19.769  1.00  0.00           C  
ATOM   2373  CG  TRP B  59     -84.835   6.122 -18.286  1.00  0.00           C  
ATOM   2374  CD1 TRP B  59     -85.058   7.028 -17.300  1.00  0.00           C  
ATOM   2375  CD2 TRP B  59     -84.322   4.934 -17.619  1.00  0.00           C  
ATOM   2376  NE1 TRP B  59     -84.718   6.501 -16.085  1.00  0.00           N  
ATOM   2377  CE2 TRP B  59     -84.267   5.225 -16.260  1.00  0.00           C  
ATOM   2378  CE3 TRP B  59     -83.912   3.682 -18.060  1.00  0.00           C  
ATOM   2379  CZ2 TRP B  59     -83.813   4.306 -15.333  1.00  0.00           C  
ATOM   2380  CZ3 TRP B  59     -83.457   2.763 -17.141  1.00  0.00           C  
ATOM   2381  CH2 TRP B  59     -83.409   3.064 -15.808  1.00  0.00           C  
ATOM   2382  H   TRP B  59     -84.955   6.988 -22.283  1.00  0.00           H  
ATOM   2383  HA  TRP B  59     -83.608   7.884 -19.938  1.00  0.00           H  
ATOM   2384 1HB  TRP B  59     -85.922   7.004 -19.902  1.00  0.00           H  
ATOM   2385 2HB  TRP B  59     -85.310   5.391 -20.241  1.00  0.00           H  
ATOM   2386  HD1 TRP B  59     -85.444   8.025 -17.448  1.00  0.00           H  
ATOM   2387  HE1 TRP B  59     -84.787   6.976 -15.197  1.00  0.00           H  
ATOM   2388  HE3 TRP B  59     -83.948   3.426 -19.115  1.00  0.00           H  
ATOM   2389  HZ2 TRP B  59     -83.766   4.531 -14.266  1.00  0.00           H  
ATOM   2390  HZ3 TRP B  59     -83.139   1.789 -17.517  1.00  0.00           H  
ATOM   2391  HH2 TRP B  59     -83.044   2.316 -15.106  1.00  0.00           H  
ATOM   2392  N   ASP B  60     -82.586   4.924 -21.051  1.00  0.00           N  
ATOM   2393  CA  ASP B  60     -81.496   3.969 -20.879  1.00  0.00           C  
ATOM   2394  C   ASP B  60     -80.155   4.617 -21.129  1.00  0.00           C  
ATOM   2395  O   ASP B  60     -79.187   4.319 -20.425  1.00  0.00           O  
ATOM   2396  CB  ASP B  60     -81.595   2.782 -21.856  1.00  0.00           C  
ATOM   2397  CG  ASP B  60     -82.681   1.717 -21.579  1.00  0.00           C  
ATOM   2398  OD1 ASP B  60     -83.247   1.689 -20.519  1.00  0.00           O  
ATOM   2399  OD2 ASP B  60     -82.894   0.908 -22.455  1.00  0.00           O  
ATOM   2400  H   ASP B  60     -83.317   4.733 -21.743  1.00  0.00           H  
ATOM   2401  HA  ASP B  60     -81.517   3.598 -19.857  1.00  0.00           H  
ATOM   2402 1HB  ASP B  60     -81.785   3.186 -22.855  1.00  0.00           H  
ATOM   2403 2HB  ASP B  60     -80.631   2.279 -21.900  1.00  0.00           H  
ATOM   2404  N   TYR B  61     -80.083   5.500 -22.126  1.00  0.00           N  
ATOM   2405  CA  TYR B  61     -78.837   6.156 -22.468  1.00  0.00           C  
ATOM   2406  C   TYR B  61     -78.384   7.064 -21.328  1.00  0.00           C  
ATOM   2407  O   TYR B  61     -77.217   7.032 -20.921  1.00  0.00           O  
ATOM   2408  CB  TYR B  61     -79.007   6.949 -23.755  1.00  0.00           C  
ATOM   2409  CG  TYR B  61     -77.733   7.449 -24.296  1.00  0.00           C  
ATOM   2410  CD1 TYR B  61     -76.949   6.547 -24.981  1.00  0.00           C  
ATOM   2411  CD2 TYR B  61     -77.324   8.759 -24.134  1.00  0.00           C  
ATOM   2412  CE1 TYR B  61     -75.760   6.923 -25.506  1.00  0.00           C  
ATOM   2413  CE2 TYR B  61     -76.108   9.141 -24.674  1.00  0.00           C  
ATOM   2414  CZ  TYR B  61     -75.330   8.209 -25.359  1.00  0.00           C  
ATOM   2415  OH  TYR B  61     -74.116   8.545 -25.898  1.00  0.00           O  
ATOM   2416  H   TYR B  61     -80.908   5.668 -22.713  1.00  0.00           H  
ATOM   2417  HA  TYR B  61     -78.073   5.394 -22.615  1.00  0.00           H  
ATOM   2418 1HB  TYR B  61     -79.483   6.321 -24.510  1.00  0.00           H  
ATOM   2419 2HB  TYR B  61     -79.670   7.798 -23.576  1.00  0.00           H  
ATOM   2420  HD1 TYR B  61     -77.288   5.518 -25.100  1.00  0.00           H  
ATOM   2421  HD2 TYR B  61     -77.943   9.474 -23.589  1.00  0.00           H  
ATOM   2422  HE1 TYR B  61     -75.147   6.201 -26.043  1.00  0.00           H  
ATOM   2423  HE2 TYR B  61     -75.751  10.169 -24.561  1.00  0.00           H  
ATOM   2424  HH  TYR B  61     -73.882   9.469 -25.663  1.00  0.00           H  
ATOM   2425  N   LEU B  62     -79.323   7.851 -20.793  1.00  0.00           N  
ATOM   2426  CA  LEU B  62     -79.041   8.761 -19.697  1.00  0.00           C  
ATOM   2427  C   LEU B  62     -78.680   7.998 -18.424  1.00  0.00           C  
ATOM   2428  O   LEU B  62     -77.820   8.437 -17.668  1.00  0.00           O  
ATOM   2429  CB  LEU B  62     -80.259   9.658 -19.422  1.00  0.00           C  
ATOM   2430  CG  LEU B  62     -80.120  10.753 -18.297  1.00  0.00           C  
ATOM   2431  CD1 LEU B  62     -78.989  11.769 -18.624  1.00  0.00           C  
ATOM   2432  CD2 LEU B  62     -81.461  11.447 -18.149  1.00  0.00           C  
ATOM   2433  H   LEU B  62     -80.271   7.840 -21.189  1.00  0.00           H  
ATOM   2434  HA  LEU B  62     -78.193   9.376 -19.987  1.00  0.00           H  
ATOM   2435 1HB  LEU B  62     -80.529  10.155 -20.346  1.00  0.00           H  
ATOM   2436 2HB  LEU B  62     -81.093   9.005 -19.146  1.00  0.00           H  
ATOM   2437  HG  LEU B  62     -79.862  10.267 -17.352  1.00  0.00           H  
ATOM   2438 1HD1 LEU B  62     -78.919  12.504 -17.825  1.00  0.00           H  
ATOM   2439 2HD1 LEU B  62     -78.032  11.255 -18.707  1.00  0.00           H  
ATOM   2440 3HD1 LEU B  62     -79.204  12.272 -19.543  1.00  0.00           H  
ATOM   2441 1HD2 LEU B  62     -81.405  12.174 -17.352  1.00  0.00           H  
ATOM   2442 2HD2 LEU B  62     -81.738  11.940 -19.085  1.00  0.00           H  
ATOM   2443 3HD2 LEU B  62     -82.204  10.698 -17.896  1.00  0.00           H  
ATOM   2444  N   ASN B  63     -79.362   6.873 -18.164  1.00  0.00           N  
ATOM   2445  CA  ASN B  63     -79.102   6.072 -16.976  1.00  0.00           C  
ATOM   2446  C   ASN B  63     -77.742   5.373 -17.103  1.00  0.00           C  
ATOM   2447  O   ASN B  63     -77.012   5.234 -16.123  1.00  0.00           O  
ATOM   2448  CB  ASN B  63     -80.224   5.070 -16.770  1.00  0.00           C  
ATOM   2449  CG  ASN B  63     -80.170   4.384 -15.443  1.00  0.00           C  
ATOM   2450  OD1 ASN B  63     -80.306   5.027 -14.391  1.00  0.00           O  
ATOM   2451  ND2 ASN B  63     -79.968   3.090 -15.461  1.00  0.00           N  
ATOM   2452  H   ASN B  63     -80.109   6.584 -18.796  1.00  0.00           H  
ATOM   2453  HA  ASN B  63     -79.053   6.734 -16.112  1.00  0.00           H  
ATOM   2454 1HB  ASN B  63     -81.182   5.584 -16.862  1.00  0.00           H  
ATOM   2455 2HB  ASN B  63     -80.190   4.321 -17.563  1.00  0.00           H  
ATOM   2456 1HD2 ASN B  63     -79.917   2.578 -14.604  1.00  0.00           H  
ATOM   2457 2HD2 ASN B  63     -79.856   2.618 -16.334  1.00  0.00           H  
ATOM   2458  N   MET B  64     -77.382   4.948 -18.319  1.00  0.00           N  
ATOM   2459  CA  MET B  64     -76.079   4.347 -18.562  1.00  0.00           C  
ATOM   2460  C   MET B  64     -74.991   5.354 -18.205  1.00  0.00           C  
ATOM   2461  O   MET B  64     -74.044   5.052 -17.466  1.00  0.00           O  
ATOM   2462  CB  MET B  64     -75.970   3.954 -20.030  1.00  0.00           C  
ATOM   2463  CG  MET B  64     -74.644   3.366 -20.474  1.00  0.00           C  
ATOM   2464  SD  MET B  64     -74.593   3.105 -22.269  1.00  0.00           S  
ATOM   2465  CE  MET B  64     -74.474   4.795 -22.902  1.00  0.00           C  
ATOM   2466  H   MET B  64     -78.049   4.998 -19.093  1.00  0.00           H  
ATOM   2467  HA  MET B  64     -75.966   3.470 -17.927  1.00  0.00           H  
ATOM   2468 1HB  MET B  64     -76.749   3.229 -20.260  1.00  0.00           H  
ATOM   2469 2HB  MET B  64     -76.173   4.821 -20.625  1.00  0.00           H  
ATOM   2470 1HG  MET B  64     -73.826   4.034 -20.201  1.00  0.00           H  
ATOM   2471 2HG  MET B  64     -74.486   2.409 -19.978  1.00  0.00           H  
ATOM   2472 1HE  MET B  64     -74.419   4.767 -23.986  1.00  0.00           H  
ATOM   2473 2HE  MET B  64     -75.344   5.380 -22.606  1.00  0.00           H  
ATOM   2474 3HE  MET B  64     -73.577   5.261 -22.514  1.00  0.00           H  
ATOM   2475  N   LEU B  65     -75.164   6.589 -18.670  1.00  0.00           N  
ATOM   2476  CA  LEU B  65     -74.220   7.658 -18.404  1.00  0.00           C  
ATOM   2477  C   LEU B  65     -74.548   8.350 -17.089  1.00  0.00           C  
ATOM   2478  O   LEU B  65     -74.910   9.526 -17.053  1.00  0.00           O  
ATOM   2479  CB  LEU B  65     -74.256   8.676 -19.544  1.00  0.00           C  
ATOM   2480  CG  LEU B  65     -73.911   8.162 -20.963  1.00  0.00           C  
ATOM   2481  CD1 LEU B  65     -74.054   9.306 -21.926  1.00  0.00           C  
ATOM   2482  CD2 LEU B  65     -72.494   7.600 -21.014  1.00  0.00           C  
ATOM   2483  H   LEU B  65     -75.966   6.783 -19.278  1.00  0.00           H  
ATOM   2484  HA  LEU B  65     -73.224   7.237 -18.311  1.00  0.00           H  
ATOM   2485 1HB  LEU B  65     -75.270   9.080 -19.586  1.00  0.00           H  
ATOM   2486 2HB  LEU B  65     -73.591   9.479 -19.307  1.00  0.00           H  
ATOM   2487  HG  LEU B  65     -74.620   7.386 -21.252  1.00  0.00           H  
ATOM   2488 1HD1 LEU B  65     -73.827   8.962 -22.933  1.00  0.00           H  
ATOM   2489 2HD1 LEU B  65     -75.077   9.679 -21.887  1.00  0.00           H  
ATOM   2490 3HD1 LEU B  65     -73.370  10.102 -21.661  1.00  0.00           H  
ATOM   2491 1HD2 LEU B  65     -72.281   7.262 -22.028  1.00  0.00           H  
ATOM   2492 2HD2 LEU B  65     -71.791   8.362 -20.745  1.00  0.00           H  
ATOM   2493 3HD2 LEU B  65     -72.398   6.760 -20.333  1.00  0.00           H  
ATOM   2494  N   LYS B  66     -74.404   7.599 -16.003  1.00  0.00           N  
ATOM   2495  CA  LYS B  66     -74.716   8.090 -14.663  1.00  0.00           C  
ATOM   2496  C   LYS B  66     -73.473   8.442 -13.852  1.00  0.00           C  
ATOM   2497  O   LYS B  66     -73.519   9.324 -12.994  1.00  0.00           O  
ATOM   2498  CB  LYS B  66     -75.558   7.064 -13.904  1.00  0.00           C  
ATOM   2499  CG  LYS B  66     -76.002   7.481 -12.503  1.00  0.00           C  
ATOM   2500  CD  LYS B  66     -76.935   6.427 -11.895  1.00  0.00           C  
ATOM   2501  CE  LYS B  66     -77.406   6.828 -10.502  1.00  0.00           C  
ATOM   2502  NZ  LYS B  66     -78.280   5.784  -9.888  1.00  0.00           N  
ATOM   2503  H   LYS B  66     -74.115   6.632 -16.172  1.00  0.00           H  
ATOM   2504  HA  LYS B  66     -75.308   9.000 -14.767  1.00  0.00           H  
ATOM   2505 1HB  LYS B  66     -76.468   6.889 -14.465  1.00  0.00           H  
ATOM   2506 2HB  LYS B  66     -75.024   6.118 -13.844  1.00  0.00           H  
ATOM   2507 1HG  LYS B  66     -75.132   7.595 -11.854  1.00  0.00           H  
ATOM   2508 2HG  LYS B  66     -76.520   8.437 -12.559  1.00  0.00           H  
ATOM   2509 1HD  LYS B  66     -77.806   6.295 -12.546  1.00  0.00           H  
ATOM   2510 2HD  LYS B  66     -76.407   5.476 -11.833  1.00  0.00           H  
ATOM   2511 1HE  LYS B  66     -76.539   6.985  -9.863  1.00  0.00           H  
ATOM   2512 2HE  LYS B  66     -77.967   7.759 -10.572  1.00  0.00           H  
ATOM   2513 1HZ  LYS B  66     -78.573   6.086  -8.968  1.00  0.00           H  
ATOM   2514 2HZ  LYS B  66     -79.095   5.633 -10.467  1.00  0.00           H  
ATOM   2515 3HZ  LYS B  66     -77.765   4.919  -9.807  1.00  0.00           H  
ATOM   2516  N   ARG B  67     -72.378   7.725 -14.082  1.00  0.00           N  
ATOM   2517  CA  ARG B  67     -71.157   7.940 -13.312  1.00  0.00           C  
ATOM   2518  C   ARG B  67     -70.124   8.718 -14.096  1.00  0.00           C  
ATOM   2519  O   ARG B  67     -69.550   8.193 -15.048  1.00  0.00           O  
ATOM   2520  CB  ARG B  67     -70.523   6.617 -12.917  1.00  0.00           C  
ATOM   2521  CG  ARG B  67     -69.221   6.746 -12.122  1.00  0.00           C  
ATOM   2522  CD  ARG B  67     -68.639   5.432 -11.804  1.00  0.00           C  
ATOM   2523  NE  ARG B  67     -67.373   5.569 -11.096  1.00  0.00           N  
ATOM   2524  CZ  ARG B  67     -66.539   4.554 -10.782  1.00  0.00           C  
ATOM   2525  NH1 ARG B  67     -66.838   3.314 -11.116  1.00  0.00           N  
ATOM   2526  NH2 ARG B  67     -65.413   4.812 -10.136  1.00  0.00           N  
ATOM   2527  H   ARG B  67     -72.397   7.030 -14.814  1.00  0.00           H  
ATOM   2528  HA  ARG B  67     -71.405   8.500 -12.410  1.00  0.00           H  
ATOM   2529 1HB  ARG B  67     -71.226   6.044 -12.314  1.00  0.00           H  
ATOM   2530 2HB  ARG B  67     -70.308   6.035 -13.813  1.00  0.00           H  
ATOM   2531 1HG  ARG B  67     -68.479   7.301 -12.697  1.00  0.00           H  
ATOM   2532 2HG  ARG B  67     -69.414   7.270 -11.187  1.00  0.00           H  
ATOM   2533 1HD  ARG B  67     -69.329   4.868 -11.176  1.00  0.00           H  
ATOM   2534 2HD  ARG B  67     -68.458   4.893 -12.734  1.00  0.00           H  
ATOM   2535  HE  ARG B  67     -67.097   6.504 -10.818  1.00  0.00           H  
ATOM   2536 1HH1 ARG B  67     -67.695   3.111 -11.608  1.00  0.00           H  
ATOM   2537 2HH1 ARG B  67     -66.209   2.560 -10.878  1.00  0.00           H  
ATOM   2538 1HH2 ARG B  67     -65.182   5.763  -9.880  1.00  0.00           H  
ATOM   2539 2HH2 ARG B  67     -64.782   4.061  -9.896  1.00  0.00           H  
ATOM   2540  N   GLN B  68     -69.863   9.947 -13.682  1.00  0.00           N  
ATOM   2541  CA  GLN B  68     -68.893  10.777 -14.379  1.00  0.00           C  
ATOM   2542  C   GLN B  68     -67.516  10.371 -13.899  1.00  0.00           C  
ATOM   2543  O   GLN B  68     -67.351  10.043 -12.719  1.00  0.00           O  
ATOM   2544  CB  GLN B  68     -69.140  12.261 -14.102  1.00  0.00           C  
ATOM   2545  CG  GLN B  68     -70.447  12.811 -14.659  1.00  0.00           C  
ATOM   2546  CD  GLN B  68     -70.658  14.257 -14.275  1.00  0.00           C  
ATOM   2547  OE1 GLN B  68     -69.709  14.902 -13.812  1.00  0.00           O  
ATOM   2548  NE2 GLN B  68     -71.869  14.783 -14.450  1.00  0.00           N  
ATOM   2549  H   GLN B  68     -70.361  10.315 -12.881  1.00  0.00           H  
ATOM   2550  HA  GLN B  68     -68.954  10.592 -15.451  1.00  0.00           H  
ATOM   2551 1HB  GLN B  68     -69.131  12.434 -13.027  1.00  0.00           H  
ATOM   2552 2HB  GLN B  68     -68.325  12.845 -14.532  1.00  0.00           H  
ATOM   2553 1HG  GLN B  68     -70.398  12.761 -15.744  1.00  0.00           H  
ATOM   2554 2HG  GLN B  68     -71.288  12.222 -14.290  1.00  0.00           H  
ATOM   2555 1HE2 GLN B  68     -72.044  15.734 -14.202  1.00  0.00           H  
ATOM   2556 2HE2 GLN B  68     -72.648  14.241 -14.849  1.00  0.00           H  
ATOM   2557  N   THR B  69     -66.536  10.398 -14.793  1.00  0.00           N  
ATOM   2558  CA  THR B  69     -65.170  10.060 -14.428  1.00  0.00           C  
ATOM   2559  C   THR B  69     -64.206  11.064 -15.047  1.00  0.00           C  
ATOM   2560  O   THR B  69     -64.354  12.267 -14.835  1.00  0.00           O  
ATOM   2561  OXT THR B  69     -63.532  10.701 -16.015  1.00  0.00           O  
ATOM   2562  CB  THR B  69     -64.784   8.646 -14.912  1.00  0.00           C  
ATOM   2563  OG1 THR B  69     -64.829   8.618 -16.341  1.00  0.00           O  
ATOM   2564  CG2 THR B  69     -65.764   7.590 -14.354  1.00  0.00           C  
ATOM   2565  H   THR B  69     -66.738  10.653 -15.749  1.00  0.00           H  
ATOM   2566  HA  THR B  69     -65.068  10.107 -13.344  1.00  0.00           H  
ATOM   2567  HB  THR B  69     -63.773   8.414 -14.578  1.00  0.00           H  
ATOM   2568  HG1 THR B  69     -64.149   9.253 -16.662  1.00  0.00           H  
ATOM   2569 1HG2 THR B  69     -65.471   6.604 -14.706  1.00  0.00           H  
ATOM   2570 2HG2 THR B  69     -65.737   7.610 -13.266  1.00  0.00           H  
ATOM   2571 3HG2 THR B  69     -66.774   7.801 -14.693  1.00  0.00           H  
TER                                                                             
gen_bonded 0
score -397.429
silent_score -397.429
time 177
                     
